# Supplementary material for: Molecular Dissection of Seedling Salinity Tolerance in Rice (Oryza sativa L.) Using a High-Density GBS-Based SNP Linkage Map
Source: Rice (N Y). 2016 Oct 1;9:52. doi: 10.1186/s12284-016-0125-2 (PMC5045836; doi:10.1186/s12284-016-0125-2)
Supplement: Additional file 1: Table S1. — Order and position of SNP markers in genetic map. (XLSX 234 kb) [file 12284_2016_125_MOESM1_ESM.xlsx]

## Sheet: Sheet1
Supplementary Table S1. Order and position of SNP markers in genetic map.
Chromosome	SNP marker	Position (cM)
1	S1_628091	0
1	S1_729480	0.29
1	S1_737438	0.29
1	S1_741575	0.29
1	S1_749515	0.29
1	S1_773888	0.58
1	S1_781559	0.58
1	S1_781568	0.58
1	S1_808764	0.58
1	S1_809012	0.58
1	S1_860512	0.87
1	S1_987720	1.15
1	S1_1007506	1.15
1	S1_1038727	1.72
1	S1_1059696	2.01
1	S1_1063106	2.01
1	S1_1122806	3.49
1	S1_1122844	3.77
1	S1_1122865	4.06
1	S1_1125964	4.34
1	S1_1194199	4.95
1	S1_1375634	6.26
1	S1_1375655	6.26
1	S1_1401021	7.13
1	S1_1493087	7.13
1	S1_1500023	7.13
1	S1_1500036	7.13
1	S1_1500132	7.13
1	S1_1509728	7.13
1	S1_1550548	7.72
1	S1_1550887	7.72
1	S1_1643566	8.58
1	S1_1657432	8.87
1	S1_1658371	8.87
1	S1_1676850	9.81
1	S1_1699098	10.72
1	S1_1703264	10.72
1	S1_1708228	10.72
1	S1_1747144	11.61
1	S1_1755167	11.61
1	S1_1758770	11.61
1	S1_1840024	11.61
1	S1_1849925	11.61
1	S1_1870949	11.61
1	S1_1874423	11.61
1	S1_1876452	11.61
1	S1_2112087	14.09
1	S1_2112136	14.09
1	S1_2112272	14.09
1	S1_2121040	14.09
1	S1_2121772	14.09
1	S1_2151095	14.09
1	S1_2154820	14.09
1	S1_2349219	15.34
1	S1_2389524	16.6
1	S1_2478886	16.6
1	S1_2502010	16.6
1	S1_2578206	16.6
1	S1_2585473	16.6
1	S1_2609032	16.6
1	S1_2619281	16.6
1	S1_2664684	16.6
1	S1_2664703	16.89
1	S1_2717785	17.19
1	S1_2755739	17.19
1	S1_2803270	17.83
1	S1_2814561	17.83
1	S1_2815580	17.83
1	S1_2815901	17.83
1	S1_2818023	17.83
1	S1_2818395	17.83
1	S1_2818449	17.83
1	S1_2830459	17.83
1	S1_2840176	17.83
1	S1_2840674	17.83
1	S1_2848187	17.83
1	S1_2848235	17.83
1	S1_2848409	17.83
1	S1_2867144	18.13
1	S1_2885468	18.13
1	S1_2885521	18.13
1	S1_2888186	18.13
1	S1_2899285	18.13
1	S1_2899567	18.13
1	S1_2899652	18.13
1	S1_2955311	18.43
1	S1_2955357	19.39
1	S1_2958149	19.39
1	S1_2961416	19.39
1	S1_2972304	19.39
1	S1_3005288	19.39
1	S1_3125424	19.39
1	S1_3381048	19.39
1	S1_3415589	19.69
1	S1_3415670	19.69
1	S1_3435464	19.98
1	S1_3479871	20.56
1	S1_3509893	20.56
1	S1_3536384	21.14
1	S1_3623035	22.88
1	S1_3623764	22.88
1	S1_3672250	23.17
1	S1_3680685	23.45
1	S1_3680733	23.45
1	S1_3688266	23.45
1	S1_3688293	23.45
1	S1_3695146	23.74
1	S1_3708821	23.74
1	S1_3708932	23.74
1	S1_3711638	23.74
1	S1_3741958	23.74
1	S1_3745249	23.74
1	S1_3787279	23.74
1	S1_3788022	23.74
1	S1_3797769	23.74
1	S1_3805795	23.74
1	S1_3808725	23.74
1	S1_3811559	23.74
1	S1_3835241	23.74
1	S1_3835925	23.74
1	S1_3836269	23.74
1	S1_3876464	23.74
1	S1_3928973	24.03
1	S1_3938466	24.03
1	S1_3939680	24.03
1	S1_3958933	24.31
1	S1_3966385	24.31
1	S1_3976012	24.31
1	S1_3998846	24.31
1	S1_4063952	24.9
1	S1_4082023	24.9
1	S1_4125427	24.9
1	S1_4127643	24.9
1	S1_4127724	24.9
1	S1_4144034	24.9
1	S1_4170954	24.9
1	S1_4175503	24.9
1	S1_4175553	24.9
1	S1_4180523	24.9
1	S1_4181078	24.9
1	S1_4254284	24.9
1	S1_4263758	24.9
1	S1_4264399	24.9
1	S1_4307334	24.9
1	S1_4323693	24.9
1	S1_4401756	25.18
1	S1_4416088	25.18
1	S1_4489521	25.82
1	S1_4494386	26.14
1	S1_4494409	26.14
1	S1_4494434	26.14
1	S1_4585961	26.76
1	S1_4611876	27.08
1	S1_4632666	27.08
1	S1_4732163	27.66
1	S1_4751401	27.66
1	S1_4755473	27.66
1	S1_4831931	28.23
1	S1_4979229	30.69
1	S1_4980060	30.69
1	S1_5012280	30.99
1	S1_5016805	30.99
1	S1_5016856	30.99
1	S1_5017220	30.99
1	S1_5017453	31.29
1	S1_5038652	31.29
1	S1_5050840	31.89
1	S1_5099955	32.76
1	S1_5100459	32.76
1	S1_5104320	32.76
1	S1_5121056	32.76
1	S1_5121565	32.76
1	S1_5149460	33.06
1	S1_5171228	33.06
1	S1_5216035	33.06
1	S1_5244677	33.06
1	S1_5250768	33.06
1	S1_5262583	33.35
1	S1_5302109	33.35
1	S1_5335245	33.35
1	S1_5344016	33.35
1	S1_5353396	33.35
1	S1_5498898	34.23
1	S1_5501756	34.52
1	S1_5792183	37.39
1	S1_5792315	37.39
1	S1_5792338	37.39
1	S1_5838058	37.39
1	S1_5838082	37.39
1	S1_5839662	37.68
1	S1_5845276	37.68
1	S1_5862910	37.68
1	S1_5863007	37.68
1	S1_5892170	37.68
1	S1_5944962	37.68
1	S1_5969153	37.68
1	S1_6041413	38.56
1	S1_6113108	38.56
1	S1_6146640	38.86
1	S1_6188297	39.17
1	S1_6330487	40.39
1	S1_6333407	40.39
1	S1_6343254	40.39
1	S1_6471731	40.39
1	S1_6494546	40.39
1	S1_6494998	40.39
1	S1_6495567	40.39
1	S1_6525868	40.39
1	S1_6535337	40.39
1	S1_6567057	40.39
1	S1_6567126	40.39
1	S1_6593330	40.69
1	S1_6593442	40.69
1	S1_6602276	40.97
1	S1_6630369	41.86
1	S1_6641102	41.86
1	S1_6708268	43.08
1	S1_6712928	43.08
1	S1_6714842	43.08
1	S1_6717596	43.08
1	S1_6733687	43.08
1	S1_6733708	43.08
1	S1_6765404	43.08
1	S1_6769618	43.08
1	S1_6798445	43.38
1	S1_6808624	43.68
1	S1_6820108	43.68
1	S1_6820801	43.68
1	S1_6824646	43.97
1	S1_6872500	44.86
1	S1_6889960	44.86
1	S1_6914036	45.16
1	S1_6958036	45.16
1	S1_6991867	45.44
1	S1_7009517	45.74
1	S1_7023345	45.74
1	S1_7076440	46.04
1	S1_7093663	46.62
1	S1_7182974	46.9
1	S1_7224154	47.48
1	S1_7245746	47.78
1	S1_7245810	47.78
1	S1_7259818	47.78
1	S1_7296346	48.08
1	S1_7296378	48.08
1	S1_7309189	48.08
1	S1_7403699	48.65
1	S1_7437743	48.65
1	S1_7497023	49.22
1	S1_7520107	49.22
1	S1_7520182	49.83
1	S1_7569628	50.44
1	S1_7588929	51.01
1	S1_7604334	51.01
1	S1_7702003	51.31
1	S1_7725080	51.87
1	S1_7743878	52.17
1	S1_7775211	52.76
1	S1_7776790	52.76
1	S1_7778029	52.76
1	S1_8656025	62.74
1	S1_8901503	63.96
1	S1_8918873	63.96
1	S1_8924173	63.96
1	S1_8956444	63.96
1	S1_8986447	63.96
1	S1_8996676	63.96
1	S1_9043945	64.26
1	S1_9053623	64.26
1	S1_9065879	64.26
1	S1_9077808	64.26
1	S1_9166384	64.26
1	S1_9317733	64.58
1	S1_9340031	64.89
1	S1_9350176	65.19
1	S1_9382998	65.19
1	S1_9396519	65.19
1	S1_9402495	65.19
1	S1_9515052	65.19
1	S1_9627822	65.47
1	S1_9627858	65.47
1	S1_9644987	65.47
1	S1_9737297	65.76
1	S1_9770396	65.76
1	S1_9788316	65.76
1	S1_9795573	65.76
1	S1_9873689	65.76
1	S1_9943477	65.76
1	S1_9973198	66.04
1	S1_10005024	66.04
1	S1_10026930	66.04
1	S1_10028905	66.04
1	S1_10080376	66.04
1	S1_10145704	66.33
1	S1_10146639	66.33
1	S1_10154770	66.33
1	S1_10219590	66.62
1	S1_10299032	66.92
1	S1_10471259	68.14
1	S1_10478509	68.14
1	S1_10497101	68.14
1	S1_10523447	68.14
1	S1_10551873	68.14
1	S1_10565097	68.14
1	S1_10597193	68.42
1	S1_10601251	68.42
1	S1_10628458	68.42
1	S1_10641287	68.42
1	S1_10651348	68.42
1	S1_10661273	68.42
1	S1_10666230	68.42
1	S1_10666308	68.42
1	S1_10701666	68.42
1	S1_10822264	69.02
1	S1_10828488	69.32
1	S1_10830037	69.32
1	S1_10831601	69.32
1	S1_10906880	69.62
1	S1_10906898	69.62
1	S1_10914433	69.62
1	S1_10922639	69.62
1	S1_10935218	69.62
1	S1_10946169	69.62
1	S1_10949748	69.62
1	S1_11054774	69.62
1	S1_11063579	69.91
1	S1_11071701	69.91
1	S1_11071767	69.91
1	S1_11078453	69.91
1	S1_11086521	69.91
1	S1_11112365	69.91
1	S1_11155822	69.91
1	S1_11155823	69.91
1	S1_11171075	69.91
1	S1_11175336	69.91
1	S1_11220396	69.91
1	S1_11245065	69.91
1	S1_11316555	69.91
1	S1_11350438	70.2
1	S1_11356137	70.2
1	S1_11356196	70.2
1	S1_11378763	70.2
1	S1_11410130	70.2
1	S1_11469261	70.2
1	S1_11502214	70.5
1	S1_11502301	70.81
1	S1_11523233	70.81
1	S1_11529325	70.81
1	S1_11581799	71.44
1	S1_11584932	71.44
1	S1_11584985	71.44
1	S1_11596305	71.74
1	S1_11601232	71.74
1	S1_11624734	71.74
1	S1_11664020	72.03
1	S1_11672630	72.03
1	S1_11704526	72.03
1	S1_11771719	72.63
1	S1_11774656	72.63
1	S1_11797866	72.63
1	S1_11799019	72.63
1	S1_11799126	72.63
1	S1_11799219	72.63
1	S1_11799259	72.63
1	S1_11799698	72.63
1	S1_11799765	72.63
1	S1_11853073	72.63
1	S1_11883103	72.63
1	S1_11899014	72.63
1	S1_11905394	72.93
1	S1_11910474	72.93
1	S1_11976777	72.93
1	S1_12083713	72.93
1	S1_12089369	72.93
1	S1_12091922	72.93
1	S1_12095477	72.93
1	S1_12154327	73.22
1	S1_12159683	73.22
1	S1_12183884	73.22
1	S1_12290800	73.22
1	S1_12394007	73.78
1	S1_12414777	74.08
1	S1_12414827	74.08
1	S1_12426650	74.08
1	S1_12503283	74.08
1	S1_12556762	74.36
1	S1_12556793	74.36
1	S1_12556842	74.36
1	S1_12581729	74.36
1	S1_12583448	74.36
1	S1_12685974	75.26
1	S1_12702701	75.26
1	S1_12737403	75.26
1	S1_12807749	75.56
1	S1_12809419	75.56
1	S1_12854309	76.15
1	S1_12854311	76.44
1	S1_12870837	76.74
1	S1_12896407	76.74
1	S1_12910555	76.74
1	S1_12910576	76.74
1	S1_13140455	77.03
1	S1_13273085	77.03
1	S1_13366825	77.31
1	S1_13366968	77.31
1	S1_13474337	77.31
1	S1_13508662	77.6
1	S1_13572569	78.16
1	S1_13580968	78.16
1	S1_13580992	78.16
1	S1_13581278	78.16
1	S1_13584528	78.16
1	S1_13584597	78.16
1	S1_13798332	78.16
1	S1_13798347	78.16
1	S1_13896167	78.44
1	S1_13914316	78.44
1	S1_13914607	78.44
1	S1_13973025	78.76
1	S1_13979564	78.76
1	S1_13980408	78.76
1	S1_13985571	79.06
1	S1_14116022	79.36
1	S1_14116030	79.36
1	S1_14295554	79.64
1	S1_14295568	79.64
1	S1_14296217	79.64
1	S1_14299855	79.64
1	S1_14326239	79.64
1	S1_14326279	79.64
1	S1_14383471	79.64
1	S1_14438575	79.64
1	S1_14440058	79.64
1	S1_14475037	80.24
1	S1_14481157	80.24
1	S1_14486785	80.52
1	S1_14510179	80.8
1	S1_14626237	81.09
1	S1_14732827	81.09
1	S1_14750182	81.09
1	S1_14792151	81.09
1	S1_14823999	81.09
1	S1_14834053	81.09
1	S1_14882233	81.09
1	S1_14901253	81.09
1	S1_15193417	81.09
1	S1_15347929	81.09
1	S1_15440503	81.09
1	S1_15535198	81.09
1	S1_15583101	81.09
1	S1_15583114	81.09
1	S1_15716633	81.09
1	S1_15807705	81.09
1	S1_15886476	81.09
1	S1_15886864	81.09
1	S1_15959058	81.09
1	S1_16003186	81.09
1	S1_16038260	81.09
1	S1_16066921	81.09
1	S1_16071088	81.09
1	S1_16149369	81.39
1	S1_16415203	81.39
1	S1_16479540	81.39
1	S1_16479574	81.39
1	S1_16480090	81.39
1	S1_16489786	81.39
1	S1_16493005	81.39
1	S1_16520703	81.39
1	S1_16538618	81.69
1	S1_16540392	81.69
1	S1_16743336	81.69
1	S1_17160466	81.69
1	S1_17299464	81.69
1	S1_17355160	81.69
1	S1_17413556	81.69
1	S1_17482197	81.97
1	S1_17482210	81.97
1	S1_17482302	81.97
1	S1_17482612	81.97
1	S1_17512123	81.97
1	S1_17544727	81.97
1	S1_17545743	81.97
1	S1_17545937	81.97
1	S1_17682192	81.97
1	S1_17860771	82.26
1	S1_17887946	82.26
1	S1_17887977	82.26
1	S1_17937991	82.26
1	S1_18069374	82.55
1	S1_18089486	82.83
1	S1_18095164	82.83
1	S1_18113719	82.83
1	S1_18205582	83.12
1	S1_18263214	83.41
1	S1_18284709	83.41
1	S1_18326662	83.41
1	S1_18370909	83.41
1	S1_18392367	83.41
1	S1_18455721	83.41
1	S1_18459497	83.41
1	S1_18464549	83.41
1	S1_18530428	83.7
1	S1_18623076	83.7
1	S1_18653198	83.7
1	S1_18710878	84.01
1	S1_18721045	84.01
1	S1_18771994	84.01
1	S1_18839100	84.01
1	S1_18994098	84.3
1	S1_19004525	84.3
1	S1_19029178	84.61
1	S1_19090133	84.61
1	S1_19134759	84.61
1	S1_19247442	84.61
1	S1_19285395	84.61
1	S1_19340785	84.61
1	S1_19360053	84.61
1	S1_19405589	84.61
1	S1_19518640	84.91
1	S1_19549832	85.51
1	S1_19693703	85.51
1	S1_19910531	85.51
1	S1_19980169	85.81
1	S1_20242882	86.66
1	S1_21276489	94.91
1	S1_21352851	95.19
1	S1_21415453	95.48
1	S1_21441147	95.78
1	S1_21626281	95.78
1	S1_21626317	95.78
1	S1_21677144	95.78
1	S1_21677145	95.78
1	S1_21687105	96.38
1	S1_21692903	96.38
1	S1_21693084	96.38
1	S1_21707357	96.98
1	S1_21733437	97.27
1	S1_21737002	97.27
1	S1_21743654	97.56
1	S1_21759898	98.14
1	S1_21759947	98.14
1	S1_21760129	98.14
1	S1_21887517	98.44
1	S1_22389276	101.31
1	S1_22441431	101.31
1	S1_22488221	101.6
1	S1_22495172	101.6
1	S1_22499467	101.6
1	S1_22532429	101.6
1	S1_22532437	101.6
1	S1_22617556	101.89
1	S1_22641442	101.89
1	S1_22652906	101.89
1	S1_22666589	101.89
1	S1_22666852	101.89
1	S1_22677418	102.2
1	S1_22677528	102.2
1	S1_22687290	102.2
1	S1_22691897	102.2
1	S1_22745781	102.2
1	S1_22775433	102.48
1	S1_22796323	102.48
1	S1_22808768	102.48
1	S1_22826112	102.48
1	S1_22919423	102.48
1	S1_22929861	102.76
1	S1_22982005	102.76
1	S1_22982398	102.76
1	S1_22992621	102.76
1	S1_23081721	103.33
1	S1_23117562	103.33
1	S1_23146973	103.33
1	S1_23171730	103.89
1	S1_23172050	103.89
1	S1_23172162	103.89
1	S1_23282101	103.89
1	S1_23323790	103.89
1	S1_23337320	103.89
1	S1_23338972	104.18
1	S1_23339010	104.18
1	S1_23339173	104.18
1	S1_23377403	104.47
1	S1_23403043	104.47
1	S1_23405823	104.47
1	S1_23412305	104.47
1	S1_23439643	104.47
1	S1_23443747	104.47
1	S1_23470922	104.47
1	S1_23532709	104.74
1	S1_23551887	105.32
1	S1_23551929	105.32
1	S1_23581491	105.63
1	S1_23624112	105.93
1	S1_23626536	105.93
1	S1_23642506	105.93
1	S1_23735612	106.55
1	S1_23780579	106.85
1	S1_23803692	106.85
1	S1_23813823	107.15
1	S1_23830092	107.15
1	S1_23833162	107.15
1	S1_23851736	107.15
1	S1_23857159	107.15
1	S1_23861766	107.15
1	S1_23861768	107.15
1	S1_23871904	107.15
1	S1_23882000	107.15
1	S1_23914247	107.15
1	S1_24016168	107.44
1	S1_24018338	107.44
1	S1_24018801	107.44
1	S1_24026841	107.44
1	S1_24026845	107.44
1	S1_24026888	107.44
1	S1_24076158	107.74
1	S1_24082481	107.74
1	S1_24084796	107.74
1	S1_24084852	107.74
1	S1_24093685	107.74
1	S1_24299593	108.96
1	S1_24334623	108.96
1	S1_24350409	109.26
1	S1_24352061	109.57
1	S1_24352114	109.57
1	S1_24352864	109.57
1	S1_24380183	109.87
1	S1_24409809	110.17
1	S1_24440283	110.17
1	S1_24452233	110.17
1	S1_24452373	110.17
1	S1_24470782	110.78
1	S1_24486950	110.78
1	S1_24487583	110.78
1	S1_24575968	111.07
1	S1_24595113	111.07
1	S1_24614247	111.34
1	S1_24614322	111.34
1	S1_24615394	111.34
1	S1_24628876	111.34
1	S1_24629086	111.62
1	S1_24713129	111.9
1	S1_24713505	111.9
1	S1_24713522	111.9
1	S1_24718661	111.9
1	S1_24735276	111.9
1	S1_24741849	111.9
1	S1_24757984	111.9
1	S1_24780749	112.18
1	S1_24785484	112.18
1	S1_24785862	112.18
1	S1_24947172	113.65
1	S1_24948198	114.21
1	S1_24952301	114.21
1	S1_24990114	114.5
1	S1_25011639	114.78
1	S1_25057852	115.08
1	S1_25070832	115.39
1	S1_25128503	115.98
1	S1_25140853	116.27
1	S1_25234555	116.27
1	S1_25248004	116.27
1	S1_25275937	116.85
1	S1_25302501	117.14
1	S1_25440229	117.14
1	S1_25441350	117.14
1	S1_25499444	117.14
1	S1_25593034	117.14
1	S1_25669323	117.14
1	S1_26312441	120.59
1	S1_26416985	120.89
1	S1_26421289	120.89
1	S1_26447134	121.17
1	S1_26449260	121.17
1	S1_26449563	121.17
1	S1_26454221	121.17
1	S1_26454238	121.17
1	S1_26454308	121.17
1	S1_26688670	122.66
1	S1_26718633	122.66
1	S1_26769954	122.95
1	S1_26819528	122.95
1	S1_26827007	122.95
1	S1_26834740	122.95
1	S1_26835583	123.23
1	S1_26895456	123.78
1	S1_26968844	123.78
1	S1_27019050	123.78
1	S1_27021057	123.78
1	S1_27047124	123.78
1	S1_27047854	123.78
1	S1_27059196	123.78
1	S1_27060340	124.08
1	S1_27083902	124.67
1	S1_27092302	124.67
1	S1_27113663	124.67
1	S1_27113699	124.67
1	S1_27155770	124.67
1	S1_27197221	124.97
1	S1_27220958	125.26
1	S1_27236443	125.26
1	S1_27240933	125.26
1	S1_27246438	125.26
1	S1_27253983	125.26
1	S1_27257212	125.26
1	S1_27292319	125.26
1	S1_27322114	125.26
1	S1_27474455	125.53
1	S1_27496213	125.53
1	S1_27515615	125.53
1	S1_27515756	125.53
1	S1_27515792	125.53
1	S1_27562557	125.53
1	S1_27562570	125.53
1	S1_27571503	125.81
1	S1_27571524	125.81
1	S1_27588496	125.81
1	S1_27625835	126.42
1	S1_27691180	126.42
1	S1_27716647	126.71
1	S1_27733811	126.71
1	S1_27733887	126.71
1	S1_27745983	127.01
1	S1_27755192	127.01
1	S1_27755610	127.01
1	S1_27767204	127.01
1	S1_27768736	127.01
1	S1_27768761	127.01
1	S1_27840850	127.01
1	S1_27841959	127.01
1	S1_27870836	127.01
1	S1_27931304	127.01
1	S1_28059309	127.29
1	S1_28086380	127.59
1	S1_28091537	127.89
1	S1_28101401	128.19
1	S1_28157998	129.97
1	S1_28247178	130.83
1	S1_28343055	131.13
1	S1_28355340	131.13
1	S1_28383168	131.13
1	S1_28383640	131.13
1	S1_28429493	131.13
1	S1_28488187	131.41
1	S1_28524745	131.41
1	S1_28526669	131.7
1	S1_28535873	131.7
1	S1_28535874	131.7
1	S1_28536019	131.7
1	S1_28539147	131.7
1	S1_28539176	131.7
1	S1_28539208	131.7
1	S1_28545092	131.7
1	S1_28572121	131.7
1	S1_28615061	131.98
1	S1_28615272	131.98
1	S1_28625644	131.98
1	S1_28626425	131.98
1	S1_28629217	131.98
1	S1_28632176	131.98
1	S1_28637146	131.98
1	S1_28674613	131.98
1	S1_28693270	131.98
1	S1_28727314	131.98
1	S1_28824044	131.98
1	S1_28833621	131.98
1	S1_28833655	131.98
1	S1_28881813	131.98
1	S1_28947942	132.28
1	S1_28952689	132.58
1	S1_28970837	132.58
1	S1_28991277	132.58
1	S1_28991326	132.58
1	S1_29066860	132.87
1	S1_29124304	132.87
1	S1_29127258	132.87
1	S1_29138375	133.17
1	S1_29188984	133.17
1	S1_29189273	133.17
1	S1_29205259	133.17
1	S1_29223354	133.17
1	S1_29223416	133.17
1	S1_29262844	133.17
1	S1_29298386	133.48
1	S1_29400894	133.78
1	S1_29469728	134.36
1	S1_29475822	134.36
1	S1_29498138	134.36
1	S1_29532660	134.36
1	S1_29553582	134.92
1	S1_29559841	134.92
1	S1_29561423	134.92
1	S1_29568978	135.22
1	S1_29569037	135.54
1	S1_29578940	135.85
1	S1_29578953	135.85
1	S1_29584824	135.85
1	S1_29600661	135.85
1	S1_29613432	135.85
1	S1_29655234	135.85
1	S1_29722949	136.14
1	S1_29887181	136.43
1	S1_29911184	136.43
1	S1_29928648	136.43
1	S1_29935443	136.43
1	S1_29939454	136.43
1	S1_29957379	136.43
1	S1_29981133	136.74
1	S1_29999688	137.05
1	S1_30009473	137.34
1	S1_30025718	137.34
1	S1_30055721	137.34
1	S1_30058874	137.34
1	S1_30074818	137.34
1	S1_30124433	137.94
1	S1_30131540	137.94
1	S1_30131577	137.94
1	S1_30172947	137.94
1	S1_30201294	138.22
1	S1_30236472	138.22
1	S1_30277081	138.22
1	S1_30293532	138.22
1	S1_30305853	138.22
1	S1_30319060	138.5
1	S1_30324633	138.5
1	S1_30360637	138.5
1	S1_30393202	138.8
1	S1_30408738	138.8
1	S1_30413129	138.8
1	S1_30480712	139.07
1	S1_30496453	139.07
1	S1_30568069	139.07
1	S1_30575346	139.07
1	S1_30583128	139.07
1	S1_30583212	139.07
1	S1_30598727	139.07
1	S1_30646876	139.07
1	S1_30658261	139.07
1	S1_30658263	139.07
1	S1_30666865	139.07
1	S1_30676420	139.07
1	S1_30676519	139.07
1	S1_30690413	139.07
1	S1_30730796	139.07
1	S1_30748648	139.07
1	S1_30749240	139.07
1	S1_30752628	139.07
1	S1_30819364	139.07
1	S1_30847167	139.07
1	S1_30862865	139.07
1	S1_30904556	139.35
1	S1_30906279	139.35
1	S1_30926503	139.35
1	S1_30971620	139.35
1	S1_30972054	139.35
1	S1_30972382	139.35
1	S1_31007963	139.64
1	S1_31008477	139.64
1	S1_31017547	139.64
1	S1_31033244	139.64
1	S1_31076665	139.92
1	S1_31109262	139.92
1	S1_31170191	139.92
1	S1_31182054	140.2
1	S1_31277866	140.2
1	S1_31311033	140.48
1	S1_31324966	140.48
1	S1_31329438	140.48
1	S1_31358087	140.76
1	S1_31358332	140.76
1	S1_31362860	141.04
1	S1_31410778	141.04
1	S1_31410781	141.04
1	S1_31502727	141.04
1	S1_31522400	141.04
1	S1_31551307	141.04
1	S1_31551322	141.04
1	S1_31561270	141.04
1	S1_31593365	141.04
1	S1_31605356	141.04
1	S1_31610933	141.04
1	S1_31621833	141.04
1	S1_31623358	141.04
1	S1_31629434	141.04
1	S1_31639862	141.04
1	S1_31648211	141.04
1	S1_31652337	141.04
1	S1_31653042	141.04
1	S1_31694363	141.32
1	S1_31700016	141.32
1	S1_31700892	141.32
1	S1_31705352	141.32
1	S1_31719428	141.6
1	S1_31727197	141.6
1	S1_31727227	141.6
1	S1_31728411	141.6
1	S1_31729841	141.6
1	S1_31733842	141.6
1	S1_31742497	141.6
1	S1_31742684	141.6
1	S1_31811100	141.6
1	S1_31822935	141.6
1	S1_31839889	141.6
1	S1_31851625	141.6
1	S1_32234841	144.53
1	S1_32234899	144.53
1	S1_32271441	144.81
1	S1_32310380	144.81
1	S1_32310419	144.81
1	S1_32327040	144.81
1	S1_32418346	145.1
1	S1_32436850	145.38
1	S1_32507957	145.66
1	S1_32593540	145.95
1	S1_32698096	145.95
1	S1_32748842	145.95
1	S1_32787803	146.23
1	S1_32871363	146.53
1	S1_32887286	146.83
1	S1_32932676	146.83
1	S1_32962985	146.83
1	S1_33066840	147.11
1	S1_33070820	147.11
1	S1_33173183	147.41
1	S1_33217294	148.33
1	S1_33228443	148.33
1	S1_33228800	148.33
1	S1_33239897	148.62
1	S1_33239950	148.62
1	S1_33284067	148.9
1	S1_33317654	148.9
1	S1_33350971	148.9
1	S1_33415088	148.9
1	S1_33477248	148.9
1	S1_33480838	148.9
1	S1_33481112	148.9
1	S1_33494716	148.9
1	S1_33495140	148.9
1	S1_33597322	149.21
1	S1_33630247	149.51
1	S1_33655759	149.51
1	S1_33700270	149.51
1	S1_33713885	149.51
1	S1_33764767	149.51
1	S1_33768695	149.51
1	S1_33815719	149.51
1	S1_33836724	149.82
1	S1_33836747	149.82
1	S1_33905350	149.82
1	S1_34095696	149.82
1	S1_34132036	149.82
1	S1_34132373	149.82
1	S1_34186483	149.82
1	S1_34187495	150.1
1	S1_34203951	150.1
1	S1_34237526	150.1
1	S1_34259368	150.1
1	S1_34280611	150.1
1	S1_34281840	150.1
1	S1_34289727	150.1
1	S1_34378841	150.1
1	S1_34439883	150.1
1	S1_34498117	150.39
1	S1_34502949	150.67
1	S1_34513984	150.95
1	S1_34515173	151.22
1	S1_34549104	151.5
1	S1_34556262	151.5
1	S1_34567405	151.5
1	S1_34572270	151.81
1	S1_34577080	152.11
1	S1_34586419	152.71
1	S1_34625386	153.3
1	S1_34672918	153.3
1	S1_34675221	153.3
1	S1_34694408	153.3
1	S1_34702583	153.3
1	S1_34704181	153.3
1	S1_34704288	153.3
1	S1_34784290	154.25
1	S1_34788995	154.25
1	S1_34863397	154.25
1	S1_34944840	154.25
1	S1_34945493	154.25
1	S1_34945604	154.25
1	S1_34963117	154.84
1	S1_34985207	154.84
1	S1_35030149	154.84
1	S1_35063836	155.12
1	S1_35080693	155.12
1	S1_35080741	155.12
1	S1_35084296	155.12
1	S1_35084314	155.12
1	S1_35099946	155.12
1	S1_35130603	155.12
1	S1_35153907	155.39
1	S1_35169676	155.67
1	S1_35179954	155.67
1	S1_35192834	155.67
1	S1_35237430	155.67
1	S1_35245421	155.67
1	S1_35252002	155.96
1	S1_35322554	156.24
1	S1_35323075	156.24
1	S1_35382069	156.24
1	S1_35382121	156.24
1	S1_35408304	156.24
1	S1_35414598	156.24
1	S1_35458368	156.24
1	S1_35473805	156.24
1	S1_35480496	156.24
1	S1_35494828	156.24
1	S1_35496279	156.24
1	S1_35498090	156.24
1	S1_35504647	156.24
1	S1_35517089	156.24
1	S1_35553546	156.24
1	S1_35558254	156.24
1	S1_35722237	156.83
1	S1_35777409	157.11
1	S1_35781390	157.11
1	S1_35782185	157.11
1	S1_35827138	157.71
1	S1_35827682	157.71
1	S1_35834683	158.01
1	S1_35864784	158.01
1	S1_35881188	158.29
1	S1_35890389	158.29
1	S1_35891235	158.29
1	S1_35901177	158.29
1	S1_35924209	158.6
1	S1_35953329	158.6
1	S1_35958903	158.6
1	S1_35964419	158.6
1	S1_35966545	158.6
1	S1_36004963	158.88
1	S1_36015503	158.88
1	S1_36027664	158.88
1	S1_36057888	158.88
1	S1_36085634	158.88
1	S1_36103369	158.88
1	S1_36132263	158.88
1	S1_36158467	158.88
1	S1_36189206	159.16
1	S1_36212831	159.16
1	S1_36216769	159.16
1	S1_36216805	159.16
1	S1_36230463	159.48
1	S1_36249652	160.39
1	S1_36249724	160.39
1	S1_36249970	160.39
1	S1_36250413	160.39
1	S1_36252166	160.39
1	S1_36267582	160.39
1	S1_36268015	160.39
1	S1_36270443	160.39
1	S1_36270460	160.39
1	S1_36274627	160.39
1	S1_36343054	160.39
1	S1_36388946	160.69
1	S1_36461341	160.97
1	S1_36466859	160.97
1	S1_36492197	161.28
1	S1_36496101	161.28
1	S1_36528527	161.28
1	S1_36528971	161.56
1	S1_36536164	161.56
1	S1_36536217	161.56
1	S1_36654194	161.56
1	S1_36696208	161.56
1	S1_36698646	161.56
1	S1_36758089	161.56
1	S1_36790607	161.56
1	S1_36791517	161.56
1	S1_36831051	161.87
1	S1_36831096	162.16
1	S1_36866348	162.16
1	S1_36933678	162.16
1	S1_36944384	162.16
1	S1_36947873	162.16
1	S1_37021730	162.44
1	S1_37068935	163.02
1	S1_37089296	163.02
1	S1_37173300	163.63
1	S1_37252112	163.63
1	S1_37273148	163.63
1	S1_37273187	163.63
1	S1_37309987	163.63
1	S1_37310074	163.63
1	S1_37330009	163.63
1	S1_37376121	163.63
1	S1_37376312	163.63
1	S1_37789313	164.56
1	S1_37789391	164.87
1	S1_37792531	164.87
1	S1_37802120	165.15
1	S1_37815986	165.15
1	S1_37824179	165.15
1	S1_37830635	165.15
1	S1_37836689	165.15
1	S1_37958733	166
1	S1_38035395	166.59
1	S1_38181791	166.89
1	S1_38286772	167.47
1	S1_38611845	170.15
1	S1_38613195	170.15
1	S1_38613250	170.15
1	S1_38636497	170.15
1	S1_38768787	172.87
1	S1_38794029	172.87
1	S1_39047133	173.47
1	S1_39164498	174.68
1	S1_39183995	174.68
1	S1_39187225	174.68
1	S1_39329234	176.17
1	S1_39345225	176.17
1	S1_39353674	176.17
1	S1_39369805	176.46
1	S1_39395779	176.46
1	S1_39401213	176.46
1	S1_39401220	176.46
1	S1_39416538	176.46
1	S1_39434676	176.75
1	S1_39457516	177.31
1	S1_39458293	178.18
1	S1_39460361	178.76
1	S1_39460436	178.76
1	S1_39476805	178.76
1	S1_39493287	178.76
1	S1_39523815	178.76
1	S1_39535297	178.76
1	S1_39569609	179.05
1	S1_39569622	179.05
1	S1_39578656	179.34
1	S1_39582517	179.65
1	S1_39582577	179.65
1	S1_39582956	179.65
1	S1_39583002	179.65
1	S1_39596713	179.94
1	S1_39608514	179.94
1	S1_39637701	179.94
1	S1_39671437	179.94
1	S1_39671900	179.94
1	S1_39694925	180.25
1	S1_39725447	180.25
1	S1_39725849	180.56
1	S1_39725861	180.56
1	S1_39725863	180.56
1	S1_39725864	180.56
1	S1_39742111	180.56
1	S1_39742218	180.56
1	S1_39742267	180.56
1	S1_39773239	180.56
1	S1_39799820	180.56
1	S1_39819626	180.56
1	S1_39913497	181.42
1	S1_39919986	181.42
1	S1_39920044	181.42
1	S1_40013502	181.99
1	S1_40089754	183.11
1	S1_40215261	183.67
1	S1_40244866	183.95
1	S1_40275005	184.22
1	S1_40278001	184.22
1	S1_40365849	184.79
1	S1_40372283	184.79
1	S1_40412316	185.36
1	S1_40451840	185.66
1	S1_40526762	185.66
1	S1_40526938	185.66
1	S1_40557831	186.26
1	S1_40584495	186.26
1	S1_40894634	190.13
1	S1_40926794	190.13
1	S1_40945564	190.13
1	S1_41000011	190.13
1	S1_41008334	190.44
1	S1_41029848	190.44
1	S1_41139415	190.99
1	S1_41169968	190.99
1	S1_41176753	191.29
1	S1_41187172	191.29
1	S1_41208372	191.29
1	S1_41216725	191.29
1	S1_41218115	191.29
1	S1_41225105	191.58
1	S1_41298835	191.86
1	S1_41299557	191.86
1	S1_41306109	191.86
1	S1_41318979	191.86
1	S1_41337391	191.86
1	S1_41350968	191.86
1	S1_41352307	191.86
1	S1_41353333	191.86
1	S1_41353426	191.86
1	S1_41561811	192.14
1	S1_41563134	192.14
1	S1_41563161	192.14
1	S1_41629577	192.14
1	S1_41767801	192.43
1	S1_41771754	192.43
1	S1_41818521	192.43
1	S1_41819622	192.43
1	S1_41841593	192.43
1	S1_41866313	192.43
1	S1_41866406	192.43
1	S1_41875070	192.43
1	S1_41901298	192.43
1	S1_41921141	192.72
1	S1_41952758	192.72
1	S1_41954746	192.72
1	S1_41972583	192.72
1	S1_41997670	192.72
1	S1_42018224	192.72
1	S1_42038139	193.02
1	S1_42038466	193.02
1	S1_42039229	193.02
1	S1_42074817	193.31
1	S1_42083347	193.31
1	S1_42099409	193.59
1	S1_42102409	193.59
1	S1_42110528	193.59
1	S1_42138516	194.17
1	S1_42310908	196.9
1	S1_42326848	196.9
1	S1_42339557	196.9
1	S1_42366741	196.9
1	S1_42366766	196.9
1	S1_42411849	197.18
1	S1_42467072	197.46
1	S1_42472831	197.46
1	S1_42487526	197.46
1	S1_42548685	197.46
1	S1_42559690	197.46
1	S1_42614953	197.46
1	S1_42642946	197.46
1	S1_42655200	197.46
1	S1_42715991	197.46
1	S1_42880262	197.74
1	S1_43059794	199.53
1	S1_43076278	199.82
1	S1_43076279	199.82
1	S1_43077843	199.82
1	S1_43077904	199.82
1	S1_43077969	199.82
1	S1_43237333	199.82
2	S2_50588	0
2	S2_73342	0
2	S2_73567	0
2	S2_115012	0
2	S2_164206	0
2	S2_172960	0
2	S2_204676	0.3
2	S2_222775	0.3
2	S2_222929	0.59
2	S2_266000	0.59
2	S2_491868	1.47
2	S2_554478	1.47
2	S2_554664	1.47
2	S2_555870	1.47
2	S2_646266	1.47
2	S2_655440	1.75
2	S2_727036	1.75
2	S2_743922	1.75
2	S2_778122	1.75
2	S2_804849	1.75
2	S2_839661	2.05
2	S2_866600	2.05
2	S2_884630	2.05
2	S2_886624	2.05
2	S2_989128	2.33
2	S2_1004859	2.96
2	S2_1049672	3.58
2	S2_1075310	4.17
2	S2_1103753	4.48
2	S2_1103758	4.77
2	S2_1653448	9.72
2	S2_2064517	11.26
2	S2_2064718	11.26
2	S2_2065084	11.26
2	S2_2082768	11.26
2	S2_2180734	11.26
2	S2_2218261	11.26
2	S2_2218304	11.26
2	S2_2372437	11.26
2	S2_2485001	11.55
2	S2_2639073	11.55
2	S2_2747069	11.86
2	S2_2782205	12.46
2	S2_2838357	12.75
2	S2_2844111	12.75
2	S2_2881463	13.04
2	S2_2927554	13.34
2	S2_2943132	13.34
2	S2_2948359	13.34
2	S2_2948406	13.34
2	S2_2962071	13.64
2	S2_2982164	13.64
2	S2_2983806	13.64
2	S2_2983906	13.64
2	S2_3072644	13.64
2	S2_3072748	13.92
2	S2_3094954	13.92
2	S2_3099350	14.22
2	S2_3126572	14.8
2	S2_3197946	14.8
2	S2_3207423	14.8
2	S2_3207477	15.11
2	S2_3207518	15.11
2	S2_3207530	15.11
2	S2_3207718	15.4
2	S2_3207732	15.4
2	S2_3207745	15.4
2	S2_3207799	15.4
2	S2_3249486	15.4
2	S2_3255339	15.4
2	S2_3255491	15.4
2	S2_3263428	15.4
2	S2_3279878	15.7
2	S2_3978527	22.89
2	S2_4234638	27.27
2	S2_4236153	27.27
2	S2_4236181	27.27
2	S2_4250626	27.27
2	S2_4250666	27.27
2	S2_4250745	27.27
2	S2_4310292	27.55
2	S2_4361007	28.15
2	S2_4362237	28.15
2	S2_4408126	28.43
2	S2_4559875	29.27
2	S2_4721883	30.17
2	S2_4816932	30.17
2	S2_4868450	30.47
2	S2_4889160	30.47
2	S2_4908190	30.77
2	S2_4908280	30.77
2	S2_5116211	34.09
2	S2_5194939	34.37
2	S2_5194970	34.37
2	S2_5204619	34.37
2	S2_5231085	34.37
2	S2_5251412	34.37
2	S2_5254453	34.37
2	S2_5259884	34.37
2	S2_5297208	35.86
2	S2_5320450	35.86
2	S2_5346325	35.86
2	S2_5346496	35.86
2	S2_5357595	35.86
2	S2_5410272	36.14
2	S2_5442028	36.14
2	S2_5466966	36.44
2	S2_5507909	37
2	S2_5555018	37.55
2	S2_5555906	37.55
2	S2_5566578	37.55
2	S2_5566690	37.55
2	S2_5566967	37.55
2	S2_5593475	37.55
2	S2_5643705	37.86
2	S2_5737044	39.39
2	S2_5741970	39.69
2	S2_5746222	39.69
2	S2_5776628	39.99
2	S2_5797909	39.99
2	S2_5800261	39.99
2	S2_5800279	39.99
2	S2_5848583	40.3
2	S2_5848610	40.3
2	S2_5852996	40.3
2	S2_5869862	40.59
2	S2_5913184	41.22
2	S2_5913943	41.22
2	S2_5964813	41.22
2	S2_5965629	41.22
2	S2_6025456	41.22
2	S2_6065948	41.22
2	S2_6089009	41.22
2	S2_6089204	41.84
2	S2_6110191	42.13
2	S2_6114941	42.13
2	S2_6197884	42.13
2	S2_6205496	42.13
2	S2_6208403	42.13
2	S2_6217098	42.13
2	S2_6220366	42.13
2	S2_6246858	42.13
2	S2_6261189	42.13
2	S2_6386036	42.13
2	S2_6434484	42.41
2	S2_6471286	42.71
2	S2_6564868	44.22
2	S2_6577367	44.22
2	S2_6645556	44.22
2	S2_6651629	44.22
2	S2_6748749	45.09
2	S2_6785105	45.09
2	S2_6834927	45.09
2	S2_6918455	45.09
2	S2_6963777	45.09
2	S2_6983992	45.09
2	S2_7017322	45.09
2	S2_7098280	45.38
2	S2_7187372	45.67
2	S2_7187647	45.97
2	S2_7221617	46.26
2	S2_7222328	46.26
2	S2_7248492	46.26
2	S2_7273551	46.26
2	S2_7273842	46.56
2	S2_7285529	46.56
2	S2_7347571	46.56
2	S2_7353117	46.86
2	S2_7427931	46.86
2	S2_7433279	46.86
2	S2_7478506	47.15
2	S2_7525530	47.15
2	S2_7556118	47.43
2	S2_7568742	47.43
2	S2_7582434	47.43
2	S2_7582448	47.43
2	S2_7595343	47.43
2	S2_7612891	47.43
2	S2_7614318	47.43
2	S2_7705905	47.43
2	S2_7719663	47.43
2	S2_7719708	47.43
2	S2_7723444	47.74
2	S2_7761352	47.74
2	S2_7769844	47.74
2	S2_7939496	48.05
2	S2_7939544	48.36
2	S2_7949380	48.36
2	S2_7988465	48.36
2	S2_8018313	48.36
2	S2_8076876	48.65
2	S2_8093323	48.65
2	S2_8093372	48.65
2	S2_8093443	48.65
2	S2_8093494	48.65
2	S2_8093852	48.65
2	S2_8096678	48.65
2	S2_8115199	48.65
2	S2_8135317	48.65
2	S2_8178205	48.93
2	S2_8197402	48.93
2	S2_8235362	48.93
2	S2_8262633	49.22
2	S2_8299937	49.22
2	S2_8363641	49.22
2	S2_8398226	49.22
2	S2_8405452	49.22
2	S2_8455541	49.22
2	S2_8517825	49.22
2	S2_8518165	49.22
2	S2_8531784	49.52
2	S2_8536390	49.52
2	S2_8583785	49.52
2	S2_8583890	49.52
2	S2_8584218	49.52
2	S2_8591652	49.52
2	S2_8591673	49.52
2	S2_8730258	49.81
2	S2_8927908	51.59
2	S2_8936216	51.59
2	S2_8940161	51.59
2	S2_8951310	51.59
2	S2_8955080	51.59
2	S2_8973759	51.59
2	S2_9007209	51.59
2	S2_9448037	52.19
2	S2_9457991	52.19
2	S2_9458183	52.19
2	S2_9554739	52.19
2	S2_9554741	52.19
2	S2_9922812	53.68
2	S2_9945243	53.68
2	S2_10077479	53.68
2	S2_10089728	53.68
2	S2_10123621	53.97
2	S2_10164744	54.27
2	S2_10275883	54.88
2	S2_10541092	56.61
2	S2_10677955	56.61
2	S2_10678480	56.61
2	S2_10747876	56.61
2	S2_10825437	56.9
2	S2_10854878	57.18
2	S2_10858556	57.18
2	S2_10901164	57.48
2	S2_10902153	57.48
2	S2_10916669	57.48
2	S2_10985517	57.78
2	S2_11000356	57.78
2	S2_11071729	57.78
2	S2_11264897	57.78
2	S2_11318874	58.07
2	S2_11343769	58.37
2	S2_11343917	58.37
2	S2_11367399	58.37
2	S2_11427673	58.37
2	S2_11707238	58.97
2	S2_12000722	59.55
2	S2_12000732	59.55
2	S2_12082877	59.86
2	S2_12086252	59.86
2	S2_12155999	60.44
2	S2_12230460	60.44
2	S2_12245001	60.44
2	S2_12432377	60.75
2	S2_12440508	60.75
2	S2_12465535	60.75
2	S2_12536647	60.75
2	S2_12569297	60.75
2	S2_12614690	60.75
2	S2_12777905	60.75
2	S2_12777956	60.75
2	S2_12778070	60.75
2	S2_12846940	60.75
2	S2_12890058	61.05
2	S2_13031938	61.05
2	S2_13040543	61.05
2	S2_13094449	61.34
2	S2_13097764	61.34
2	S2_13122504	61.34
2	S2_13349969	61.34
2	S2_13356224	61.34
2	S2_13873524	61.34
2	S2_13915948	61.34
2	S2_13973680	61.34
2	S2_14092575	61.34
2	S2_14126360	61.34
2	S2_14131938	61.34
2	S2_14159741	61.34
2	S2_14331082	61.34
2	S2_14355434	61.34
2	S2_14361424	61.34
2	S2_14404576	61.34
2	S2_14509113	61.34
2	S2_14624561	61.64
2	S2_14683459	61.95
2	S2_14697947	61.95
2	S2_14748286	61.95
2	S2_14862549	61.95
2	S2_15106684	61.95
2	S2_15238602	61.95
2	S2_15251264	61.95
2	S2_15262758	61.95
2	S2_15325521	61.95
2	S2_15422406	61.95
2	S2_15449729	61.95
2	S2_15549113	61.95
2	S2_15606315	61.95
2	S2_15606341	61.95
2	S2_15776980	62.88
2	S2_15777567	62.88
2	S2_15979022	62.88
2	S2_16013833	62.88
2	S2_16088606	63.46
2	S2_16146908	63.75
2	S2_16150188	63.75
2	S2_16191048	63.75
2	S2_16191645	63.75
2	S2_16217316	63.75
2	S2_16263577	63.75
2	S2_16265745	64.05
2	S2_16265776	64.05
2	S2_16356304	64.34
2	S2_16356334	64.34
2	S2_17150353	68.13
2	S2_17245735	68.13
2	S2_17246700	68.13
2	S2_17259471	68.13
2	S2_17283109	68.13
2	S2_17415157	68.13
2	S2_17430883	68.7
2	S2_17447347	68.7
2	S2_17462196	68.7
2	S2_17464376	69.33
2	S2_17500122	69.33
2	S2_17500502	69.33
2	S2_17521938	69.33
2	S2_17585561	69.62
2	S2_17852469	69.9
2	S2_17862994	69.9
2	S2_17863046	69.9
2	S2_17868822	69.9
2	S2_17875056	69.9
2	S2_18098101	70.81
2	S2_18137751	70.81
2	S2_18241689	71.4
2	S2_18306074	71.99
2	S2_18306075	71.99
2	S2_18314168	72.29
2	S2_18359406	72.29
2	S2_18379749	72.29
2	S2_18444555	72.59
2	S2_18490568	72.92
2	S2_18632855	73.54
2	S2_18661775	74.41
2	S2_18699099	74.41
2	S2_18707299	75.02
2	S2_18710816	75.02
2	S2_18733051	75.32
2	S2_18806154	76.17
2	S2_18937362	77.34
2	S2_19166796	79.76
2	S2_19167826	79.76
2	S2_19331684	80.92
2	S2_19454952	81.22
2	S2_19477551	81.22
2	S2_19487970	81.22
2	S2_19488316	81.22
2	S2_19509989	81.22
2	S2_19555715	81.22
2	S2_19595265	82.07
2	S2_19619001	82.07
2	S2_19653176	82.07
2	S2_19669959	82.07
2	S2_19703522	83
2	S2_19717622	83
2	S2_19724149	83
2	S2_19726115	83
2	S2_19729898	83
2	S2_19758581	83
2	S2_19759143	83
2	S2_19759206	83
2	S2_19815003	83
2	S2_19835608	83
2	S2_19853119	83
2	S2_19861003	83
2	S2_19897342	83
2	S2_19897424	83
2	S2_19928237	83
2	S2_19928299	83
2	S2_19955518	83.6
2	S2_19973275	83.9
2	S2_20000767	83.9
2	S2_20001318	83.9
2	S2_20082671	84.76
2	S2_20153296	84.76
2	S2_20153436	84.76
2	S2_20182321	85.05
2	S2_20182351	85.05
2	S2_20196052	85.05
2	S2_20196123	85.05
2	S2_20196563	85.05
2	S2_20196902	85.05
2	S2_20196919	85.05
2	S2_20257225	85.63
2	S2_20258450	85.63
2	S2_20346560	86.56
2	S2_20346602	86.56
2	S2_20359865	86.56
2	S2_20412074	86.56
2	S2_20417695	86.56
2	S2_20470524	86.56
2	S2_20568692	86.56
2	S2_20576940	86.87
2	S2_20577161	86.87
2	S2_20652986	87.43
2	S2_20653388	87.43
2	S2_20653464	87.43
2	S2_20653600	87.43
2	S2_20677022	87.43
2	S2_20700427	87.43
2	S2_20770585	87.43
2	S2_20821979	87.43
2	S2_20868953	88.02
2	S2_20913229	88.02
2	S2_20920082	88.02
2	S2_20932093	88.02
2	S2_20973375	88.32
2	S2_20986259	88.32
2	S2_20994909	88.32
2	S2_21002719	88.62
2	S2_21005324	88.62
2	S2_21015041	88.62
2	S2_21015458	88.62
2	S2_21016123	88.62
2	S2_21032980	88.62
2	S2_21037037	88.62
2	S2_21050217	88.62
2	S2_21085045	88.9
2	S2_21129842	88.9
2	S2_21131200	88.9
2	S2_21156524	89.19
2	S2_21335438	89.48
2	S2_21387820	90.37
2	S2_21435631	90.69
2	S2_21438794	91.3
2	S2_21440716	91.3
2	S2_21470415	91.87
2	S2_21470456	91.87
2	S2_21473073	92.17
2	S2_21488224	92.17
2	S2_21519797	92.17
2	S2_21525969	92.78
2	S2_21566693	93.07
2	S2_21584284	93.07
2	S2_21587888	93.07
2	S2_21609154	93.07
2	S2_21639424	93.07
2	S2_21648806	93.07
2	S2_21662703	93.07
2	S2_21662751	93.07
2	S2_21663566	93.07
2	S2_21667583	93.36
2	S2_21696810	93.36
2	S2_21740312	93.36
2	S2_21749834	93.93
2	S2_21765134	93.93
2	S2_21772829	94.22
2	S2_21852479	94.22
2	S2_21863527	94.22
2	S2_21905391	94.51
2	S2_21917676	94.79
2	S2_21918208	94.79
2	S2_21959273	95.37
2	S2_21978432	95.37
2	S2_21979208	95.37
2	S2_22011067	95.37
2	S2_22011122	95.37
2	S2_22011355	95.68
2	S2_22013419	95.68
2	S2_22070111	96.27
2	S2_22085684	96.91
2	S2_22090860	97.55
2	S2_22143674	98.21
2	S2_22178643	98.21
2	S2_22216515	98.21
2	S2_22218762	98.84
2	S2_22233927	99.15
2	S2_22248887	99.15
2	S2_22249726	99.15
2	S2_22249745	99.15
2	S2_22259127	99.15
2	S2_22320261	99.73
2	S2_22391518	100.03
2	S2_22433670	100.03
2	S2_22433717	100.03
2	S2_22433788	100.33
2	S2_22475001	100.63
2	S2_22529400	100.63
2	S2_22618014	101.48
2	S2_22621772	101.77
2	S2_22645332	101.77
2	S2_22746914	102.35
2	S2_22758999	102.35
2	S2_22871784	102.35
2	S2_22877691	102.64
2	S2_22880103	102.93
2	S2_23036291	105.13
2	S2_23046850	105.13
2	S2_23068684	105.13
2	S2_23098555	105.41
2	S2_23106221	105.41
2	S2_23144152	105.71
2	S2_23246561	106.61
2	S2_23403612	106.9
2	S2_23404047	106.9
2	S2_23404082	106.9
2	S2_23484668	106.9
2	S2_23538743	106.9
2	S2_23558779	106.9
2	S2_23561571	106.9
2	S2_23593375	106.9
2	S2_23652007	107.18
2	S2_23789888	108.96
2	S2_23810480	108.96
2	S2_23819009	108.96
2	S2_23845590	108.96
2	S2_23874962	109.24
2	S2_23874994	109.24
2	S2_23908135	109.85
2	S2_23908142	109.85
2	S2_23978838	109.85
2	S2_24005803	109.85
2	S2_24025356	109.85
2	S2_24025416	109.85
2	S2_24048075	110.15
2	S2_24059606	110.15
2	S2_24096019	110.15
2	S2_24108015	110.15
2	S2_24133875	110.45
2	S2_24152755	110.45
2	S2_24229339	110.73
2	S2_24236356	111.01
2	S2_24261906	111.01
2	S2_24265548	111.01
2	S2_24278919	111.01
2	S2_24280253	111.01
2	S2_24405397	111.01
2	S2_24405481	111.01
2	S2_24432576	111.01
2	S2_24464616	111.01
2	S2_24469119	111.01
2	S2_24479499	111.01
2	S2_24573781	111.31
2	S2_24631913	111.6
2	S2_24636145	111.6
2	S2_24646148	111.6
2	S2_24655823	111.6
2	S2_24666296	111.6
2	S2_24680210	111.88
2	S2_24684765	111.88
2	S2_24701391	111.88
2	S2_24848133	113.36
2	S2_24885668	113.64
2	S2_24907121	113.64
2	S2_24937111	113.64
2	S2_24961280	113.95
2	S2_24961302	113.95
2	S2_24961342	114.24
2	S2_25009420	114.52
2	S2_25044232	114.52
2	S2_25044454	114.52
2	S2_25045214	114.52
2	S2_25053095	114.52
2	S2_25142207	114.81
2	S2_25154895	114.81
2	S2_25163752	114.81
2	S2_25166702	114.81
2	S2_25192275	115.41
2	S2_25212962	115.72
2	S2_25272641	116.03
2	S2_25273930	116.03
2	S2_25332271	116.31
2	S2_25332314	116.31
2	S2_25377802	116.31
2	S2_25442913	116.31
2	S2_25454023	116.59
2	S2_25542852	116.88
2	S2_25572920	116.88
2	S2_25583794	117.17
2	S2_25596670	117.17
2	S2_25596706	117.17
2	S2_25596752	117.17
2	S2_25619546	117.17
2	S2_25639335	117.17
2	S2_25639568	117.17
2	S2_25654974	117.47
2	S2_25665204	117.77
2	S2_25676997	117.77
2	S2_25774236	118.06
2	S2_25803692	118.34
2	S2_25863892	118.62
2	S2_25885060	118.9
2	S2_25885474	118.9
2	S2_25885552	118.9
2	S2_25910499	118.9
2	S2_25968339	118.9
2	S2_25979452	119.18
2	S2_26028026	119.76
2	S2_26028043	119.76
2	S2_26070191	120.07
2	S2_26070691	120.07
2	S2_26070743	120.07
2	S2_26101866	120.66
2	S2_26108012	120.66
2	S2_26126599	120.97
2	S2_26142627	121.26
2	S2_26142933	121.26
2	S2_26142978	121.26
2	S2_26151135	121.55
2	S2_26288978	121.55
2	S2_26329128	121.84
2	S2_26329202	121.84
2	S2_26329353	121.84
2	S2_26348999	121.84
2	S2_26349262	121.84
2	S2_26397057	122.45
2	S2_26397249	122.45
2	S2_26405415	122.45
2	S2_26457004	123.01
2	S2_26469063	123.01
2	S2_26469124	123.01
2	S2_26502157	123.29
2	S2_26555485	123.29
2	S2_26585873	123.57
2	S2_26623040	123.57
2	S2_26623107	123.57
2	S2_26628432	123.57
2	S2_26631186	123.57
2	S2_26640578	123.57
2	S2_26706351	123.85
2	S2_26754981	124.14
2	S2_26755324	124.14
2	S2_26760374	124.14
2	S2_26760427	124.14
2	S2_26789420	124.14
2	S2_26790782	124.42
2	S2_26805560	124.42
2	S2_26843813	124.42
2	S2_26846972	124.72
2	S2_26853982	124.72
2	S2_26854480	124.72
2	S2_26925512	124.72
2	S2_27016382	124.72
2	S2_27047169	124.72
2	S2_27051694	124.72
2	S2_27088518	124.72
2	S2_27102234	124.72
2	S2_27105523	124.72
2	S2_27108707	124.72
2	S2_27110262	124.72
2	S2_27116258	125.01
2	S2_27158727	125.3
2	S2_27215553	126.45
2	S2_27269047	126.74
2	S2_27280706	126.74
2	S2_27299932	126.74
2	S2_27318788	126.74
2	S2_27318826	126.74
2	S2_27324130	126.74
2	S2_27361196	127.04
2	S2_27391465	127.04
2	S2_27392925	127.04
2	S2_27429694	127.32
2	S2_27429716	127.32
2	S2_27436164	127.32
2	S2_27436602	127.32
2	S2_27436796	127.32
2	S2_27441913	127.32
2	S2_27493441	127.32
2	S2_27532393	127.32
2	S2_27549133	127.32
2	S2_27551767	127.32
2	S2_27568192	127.32
2	S2_27607408	127.32
2	S2_27660046	127.62
2	S2_27696579	127.62
2	S2_27729336	127.62
2	S2_27799677	127.62
2	S2_27808378	127.62
2	S2_27855561	127.62
2	S2_27855577	127.62
2	S2_27887815	127.9
2	S2_27909106	127.9
2	S2_27946714	128.74
2	S2_27948598	129.02
2	S2_27948622	129.02
2	S2_27950304	129.02
2	S2_27966903	129.31
2	S2_28097448	129.6
2	S2_28100151	129.6
2	S2_28123916	129.6
2	S2_28144267	129.6
2	S2_28159280	130.17
2	S2_28192713	130.46
2	S2_28192718	130.46
2	S2_28212237	130.46
2	S2_28239596	130.46
2	S2_28274467	131.31
2	S2_28282063	131.6
2	S2_28303567	131.6
2	S2_28316507	131.88
2	S2_28317911	132.17
2	S2_28375704	133.02
2	S2_28439376	133.3
2	S2_28486311	133.3
2	S2_28489641	133.58
2	S2_28615156	133.58
2	S2_28623691	133.86
2	S2_28653665	133.86
2	S2_28672632	134.14
2	S2_28702233	134.42
2	S2_28726931	134.42
2	S2_28808167	135.01
2	S2_28814174	135.01
2	S2_28831981	135.01
2	S2_28833750	135.01
2	S2_28930772	135.31
2	S2_28958070	135.31
2	S2_28958109	135.31
2	S2_28972650	135.31
2	S2_28972730	135.63
2	S2_29020268	135.95
2	S2_29059544	135.95
2	S2_29206428	136.24
2	S2_29212739	136.24
2	S2_29212785	136.24
2	S2_29238584	136.53
2	S2_29238840	136.53
2	S2_29268397	136.53
2	S2_29313683	136.53
2	S2_29363103	137.15
2	S2_29373768	137.45
2	S2_29380576	137.74
2	S2_29401210	137.74
2	S2_29476736	139
2	S2_29487697	139.3
2	S2_29522644	139.3
2	S2_29550035	139.59
2	S2_29567521	139.59
2	S2_29596887	139.89
2	S2_29601317	139.89
2	S2_29604812	139.89
[truncated: 7,305 more rows]
