# Supplementary material for: Molecular Dissection of Seedling Salinity Tolerance in Rice (Oryza sativa L.) Using a High-Density GBS-Based SNP Linkage Map
Source: Rice (N Y). 2016 Oct 1;9:52. doi: 10.1186/s12284-016-0125-2 (PMC5045836; doi:10.1186/s12284-016-0125-2)
Supplement: Additional file 2: Table S3. — List of candidate genes contained in QTL intervals. (XLSX 84 kb) [file 12284_2016_125_MOESM2_ESM.xlsx]

## Sheet: im
Supplementary Table S3. List of candidate genes contained in QTL intervals
	QTL	Chr.	Locus ID	Start Position (bp)	Stop Position (bp)	Gene Annotation by MSU rice release 7
1	qNa2.7	Chr2	LOC_Os02g14180	7770038	7771054	peroxidase precursor, putative, expressed
		Chr2	LOC_Os02g14190	7772399	7776161	spermidine synthase, putative, expressed
		Chr2	LOC_Os02g14210	7782168	7787430	retrotransposon protein, putative, unclassified, expressed
		Chr2	LOC_Os02g14220	7789661	7794500	retrotransposon protein, putative, unclassified, expressed
		Chr2	LOC_Os02g14230	7796194	7798259	expressed protein
		Chr2	LOC_Os02g14240	7807965	7808869	hypothetical protein
		Chr2	LOC_Os02g14250	7813508	7815859	transposon protein, putative, unclassified, expressed
		Chr2	LOC_Os02g14260	7821444	7825722	retrotransposon protein, putative, unclassified, expressed
		Chr2	LOC_Os02g14280	7839605	7843407	transposon protein, putative, unclassified, expressed
		Chr2	LOC_Os02g14290	7845554	7852177	scramblase, putative, expressed
		Chr2	LOC_Os02g14300	7851980	7854422	expressed protein
		Chr2	LOC_Os02g14310	7857116	7857523	expressed protein
		Chr2	LOC_Os02g14320	7857952	7861704	retrotransposon protein, putative, unclassified, expressed
		Chr2	LOC_Os02g14330	7867249	7868040	retrotransposon protein, putative, unclassified, expressed
		Chr2	LOC_Os02g14340	7869072	7871089	retrotransposon protein, putative, unclassified, expressed
		Chr2	LOC_Os02g14350	7874863	7875654	retrotransposon protein, putative, unclassified, expressed
		Chr2	LOC_Os02g14360	7876911	7881971	retrotransposon protein, putative, unclassified, expressed
		Chr2	LOC_Os02g14370	7882491	7890669	retrotransposon protein, putative, Ty1-copia subclass, expressed
		Chr2	LOC_Os02g14380	7899361	7900286	retrotransposon, putative, centromere-specific
		Chr2	LOC_Os02g14390	7900461	7904214	retrotransposon, putative, centromere-specific, expressed
		Chr2	LOC_Os02g14400	7906695	7909711	retrotransposon protein, putative, Ty3-gypsy subclass
		Chr2	LOC_Os02g14410	7910273	7917028	retrotransposon protein, putative, Ty3-gypsy subclass, expressed
		Chr2	LOC_Os02g14420	7922250	7922955	hypothetical protein
		Chr2	LOC_Os02g14430	7938409	7939842	peroxidase precursor, putative, expressed
2	qNa6.5	Chr6	LOC_Os06g10280	5276590	5285926	CDP-alcohol phosphatidyltransferase, putative, expressed
		Chr6	LOC_Os06g10290	5288461	5293460	OsFBX191 - F-box domain containing protein, expressed
		Chr6	LOC_Os06g10300	5295022	5297673	OsFBL29 - F-box domain and LRR containing protein, expressed
		Chr6	LOC_Os06g10310	5300136	5301473	growth regulating factor protein, putative, expressed
		Chr6	LOC_Os06g10320	5305528	5306731	expressed protein
		Chr6	LOC_Os06g10330	5307466	5307747	myb-related protein 308, putative, expressed
		Chr6	LOC_Os06g10340	5308992	5310602	autophagy-related protein 12, putative, expressed
		Chr6	LOC_Os06g10350	5315178	5316875	MYB family transcription factor, putative, expressed
		Chr6	LOC_Os06g10355	5317478	5319011	expressed protein
		Chr6	LOC_Os06g10360	5323130	5326221	transposon protein, putative, CACTA, En/Spm sub-class, expressed
		Chr6	LOC_Os06g10370	5327808	5330731	transposon protein, putative, CACTA, En/Spm sub-class
		Chr6	LOC_Os06g10380	5332893	5335849	transposon protein, putative, CACTA, En/Spm sub-class
		Chr6	LOC_Os06g10390	5336999	5340628	retrotransposon protein, putative, unclassified, expressed
		Chr6	LOC_Os06g10400	5342445	5342819	expressed protein
		Chr6	LOC_Os06g10410	5345377	5348679	uncharacterized mscS family protein, putative, expressed
		Chr6	LOC_Os06g10420	5356979	5358952	nitrilase, putative, expressed
		Chr6	LOC_Os06g10430	5359508	5367120	protein of unknown function DUF1296 domain containing protein, expressed
		Chr6	LOC_Os06g10440	5369569	5372876	gb protein, putative, expressed
		Chr6	LOC_Os06g10450	5374769	5376782	expressed protein
		Chr6	LOC_Os06g10460	5386400	5387220	expressed protein
		Chr6	LOC_Os06g10470	5388229	5389014	ZOS6-02 - C2H2 zinc finger protein, expressed
		Chr6	LOC_Os06g10480	5393251	5406651	expressed protein
		Chr6	LOC_Os06g10510	5409026	5410030	oxidoreductase/ transition metal ion binding protein, putative, expressed
		Chr6	LOC_Os06g10520	5420908	5427254	pantothenate kinase, putative, expressed
		Chr6	LOC_Os06g10530	5431526	5432214	expressed protein
		Chr6	LOC_Os06g10540	5433459	5433782	expressed protein
		Chr6	LOC_Os06g10550	5438692	5441870	retrotransposon protein, putative, unclassified, expressed
		Chr6	LOC_Os06g10560	5449104	5453124	leaf senescence related protein, putative, expressed
		Chr6	LOC_Os06g10570	5457825	5459266	expressed protein
		Chr6	LOC_Os06g10580	5461001	5470876	cyclic nucleotide-gated ion channel, putative, expressed
		Chr6	LOC_Os06g10590	5497369	5498771	expressed protein
		Chr6	LOC_Os06g10600	5499342	5502411	homeobox and START domains containing protein, putative, expressed
		Chr6	LOC_Os06g10610	5522553	5523176	expressed protein
		Chr6	LOC_Os06g10620	5523780	5528576	transcription elongation factor SPT5 homolog 1, putative, expressed
3	qNa12.18	Chr12	LOC_Os12g31090	18689344	18689694	hypothetical protein
		Chr12	LOC_Os12g31100	18692935	18694719	retrotransposon protein, putative, Ty3-gypsy subclass
		Chr12	LOC_Os12g31110	18694975	18695859	retrotransposon protein, putative, Ty3-gypsy subclass
		Chr12	LOC_Os12g31120	18717286	18718979	transposon protein, putative, CACTA, En/Spm sub-class, expressed
		Chr12	LOC_Os12g31130	18733323	18740413	retrotransposon protein, putative, unclassified, expressed
4	qK1.8	Chr1	LOC_Os01g15448	8657064	8658466	expressed protein
		Chr1	LOC_Os01g15460	8659375	8664836	zinc finger C-x8-C-x5-C-x3-H type family protein, expressed
		Chr1	LOC_Os01g15470	8682929	8687571	protein kinase, putative, expressed
		Chr1	LOC_Os01g15480	8691739	8699628	EMB3013, putative, expressed
		Chr1	LOC_Os01g15490	8701159	8708630	phosphoadenosine phosphosulfate, putative, expressed
		Chr1	LOC_Os01g15510	8715455	8716848	expressed protein
		Chr1	LOC_Os01g15520	8717853	8720898	expressed protein
		Chr1	LOC_Os01g15530	8732427	8734486	tetratricopeptide-like helical, putative, expressed
		Chr1	LOC_Os01g15540	8735984	8740559	kinesin motor domain containing protein, putative, expressed
		Chr1	LOC_Os01g15550	8745873	8746724	expressed protein
		Chr1	LOC_Os01g15560	8748053	8748478	expressed protein
		Chr1	LOC_Os01g15570	8749105	8749344	retrotransposon protein, putative, unclassified
		Chr1	LOC_Os01g15580	8751071	8755448	disease resistance protein RGA2, putative, expressed
		Chr1	LOC_Os01g15590	8757514	8757981	expressed protein
		Chr1	LOC_Os01g15600	8759370	8763491	PUR ALPHA-1, putative, expressed
		Chr1	LOC_Os01g15610	8770874	8773267	expressed protein
		Chr1	LOC_Os01g15620	8775599	8780615	transposon protein, putative, unclassified, expressed
		Chr1	LOC_Os01g15630	8786512	8792386	zinc finger, C3HC4 type domain containing protein, expressed
		Chr1	LOC_Os01g15640	8792646	8797363	no apical meristem protein, putative, expressed
		Chr1	LOC_Os01g15650	8805806	8808517	transposon protein, putative, unclassified, expressed
		Chr1	LOC_Os01g15660	8809361	8813097	NAD dependent epimerase/dehydratase family protein, putative, expressed
		Chr1	LOC_Os01g15680	8821136	8822609	transferase, putative, expressed
		Chr1	LOC_Os01g15690	8822990	8828178	retrotransposon protein, putative, unclassified, expressed
		Chr1	LOC_Os01g15700	8829544	8834069	transposon protein, putative, Pong sub-class, expressed
		Chr1	LOC_Os01g15709	8835574	8837002	transferase family protein, putative, expressed
		Chr1	LOC_Os01g15720	8840946	8846452	tobamovirus movement protein containing protein, expressed
		Chr1	LOC_Os01g15740	8853816	8856953	expressed protein
		Chr1	LOC_Os01g15750	8864271	8867561	retrotransposon protein, putative, unclassified, expressed
		Chr1	LOC_Os01g15760	8868190	8874344	retrotransposon protein, putative, unclassified, expressed
		Chr1	LOC_Os01g15770	8883238	8885407	transmembrane protein 136, putative, expressed
		Chr1	LOC_Os01g15780	8885505	8892462	glycosyl transferase, group 1 domain containing protein, expressed
		Chr1	LOC_Os01g15790	8892579	8900116	expressed protein
		Chr1	LOC_Os01g15800	8900946	8901945	expressed protein
5	qK1.11	Chr1	LOC_Os01g20720	11526651	11529893	CC-NBS-LRR, putative, expressed
		Chr1	LOC_Os01g20730	11544302	11545431	expressed protein
		Chr1	LOC_Os01g20740	11549976	11552644	retrotransposon protein, putative, unclassified, expressed
		Chr1	LOC_Os01g20750	11559271	11559928	expressed protein
		Chr1	LOC_Os01g20760	11562530	11568879	transposon protein, putative, unclassified, expressed
		Chr1	LOC_Os01g20770	11581013	11581850	expressed protein
6	qK1.38	Chr1	LOC_Os01g66820	38795480	38797375	inactive receptor kinase At1g27190 precursor, putative, expressed
		Chr1	LOC_Os01g66830	38800956	38803908	pectinacetylesterase domain containing protein, expressed
		Chr1	LOC_Os01g66840	38807555	38810451	pectinacetylesterase domain containing protein, expressed
		Chr1	LOC_Os01g66850	38812350	38815179	pectinacetylesterase domain containing protein, expressed
		Chr1	LOC_Os01g66860	38818686	38822165	serine/threonine protein kinase, putative, expressed
		Chr1	LOC_Os01g66870	38826483	38840001	transposon protein, putative, CACTA, En/Spm sub-class, expressed
		Chr1	LOC_Os01g66890	38843725	38846536	BTBZ1 - Bric-a-Brac, Tramtrack, and Broad Complex BTB domain with TAZ zinc finger and Calmodulin-binding domains, expressed
		Chr1	LOC_Os01g66900	38852996	38854277	expressed protein
		Chr1	LOC_Os01g66910	38859413	38860214	expressed protein
		Chr1	LOC_Os01g66920	38864020	38867949	Ser/Thr protein phosphatase family protein, putative, expressed
		Chr1	LOC_Os01g66930	38871378	38874494	transposon protein, putative, CACTA, En/Spm sub-class, expressed
		Chr1	LOC_Os01g66940	38884741	38887723	kinase, pfkB family, putative, expressed
		Chr1	LOC_Os01g66950	38888805	38889245	expressed protein
		Chr1	LOC_Os01g66960	38891151	38894746	selenoprotein precursor, putative, expressed
		Chr1	LOC_Os01g66970	38893298	38897714	zinc finger, C3HC4 type domain containing protein, expressed
		Chr1	LOC_Os01g66980	38900545	38902752	expressed protein
		Chr1	LOC_Os01g66990	38904009	38909598	expressed protein
		Chr1	LOC_Os01g67000	38910992	38915492	membrane-associated 30 kDa protein, chloroplast precursor, putative, expressed
		Chr1	LOC_Os01g67010	38916092	38918071	expressed protein
		Chr1	LOC_Os01g67030	38924789	38926508	auxin-responsive protein, putative, expressed
		Chr1	LOC_Os01g67040	38928602	38930270	OsRhmbd5 - Putative Rhomboid homologue, expressed
		Chr1	LOC_Os01g67054	38930369	38934752	calreticulin precursor protein, putative, expressed
		Chr1	LOC_Os01g67070	38938902	38939459	expressed protein
		Chr1	LOC_Os01g67080	38943037	38945638	expressed protein
		Chr1	LOC_Os01g67090	38946700	38950827	IQ calmodulin-binding motif domain containing protein, expressed
		Chr1	LOC_Os01g67100	38953663	38960231	expressed protein
		Chr1	LOC_Os01g67110	38959324	38960235	expressed protein
		Chr1	LOC_Os01g67120	38961303	38966131	rhodanese-like domain containing protein, putative, expressed
		Chr1	LOC_Os01g67134	38973740	38976158	ribosomal L18p/L5e family protein, putative, expressed
		Chr1	LOC_Os01g67150	38977611	38980231	expressed protein
		Chr1	LOC_Os01g67160	38981302	38984078	cyclin-dependent kinase B1-1, putative, expressed
		Chr1	LOC_Os01g67170	38986663	38990488	expressed protein
		Chr1	LOC_Os01g67180	38990769	38993804	ribonuclease T2 family domain containing protein, expressed
		Chr1	LOC_Os01g67190	38994469	38997523	ribonuclease T2 family domain containing protein, expressed
		Chr1	LOC_Os01g67200	38998277	39000000	ribosomal protein L13 family protein, putative, expressed
		Chr1	LOC_Os01g67210	39000682	39002903	PPR repeat domain containing protein, putative, expressed
		Chr1	LOC_Os01g67220	39004988	39010626	Os1bglu4 - beta-glucosidase-like protein without signal sequence, expressed
		Chr1	LOC_Os01g67240	39013759	39017951	formin-like protein 1 precursor, putative, expressed
		Chr1	LOC_Os01g67250	39025095	39035049	Rad21 / Rec8 like protein, putative, expressed
		Chr1	LOC_Os01g67260	39040631	39042122	expressed protein
7	qK5.4	Chr5	LOC_Os05g08580	4699500	4700432	hypothetical protein
		Chr5	LOC_Os05g08590	4702929	4703300	expressed protein
		Chr5	LOC_Os05g08600	4704643	4708657	splicing factor, putative, expressed
		Chr5	LOC_Os05g08610	4710581	4715372	zinc finger family protein, putative, expressed
		Chr5	LOC_Os05g08620	4722806	4723462	expressed protein
		Chr5	LOC_Os05g08640	4735050	4737049	transferase family protein, putative, expressed
		Chr5	LOC_Os05g08650	4737321	4739356	retrotransposon protein, putative, unclassified, expressed
		Chr5	LOC_Os05g08660	4740317	4743235	retrotransposon protein, putative, unclassified, expressed
		Chr5	LOC_Os05g08670	4750036	4752951	transposon protein, putative, Mariner sub-class, expressed
		Chr5	LOC_Os05g08680	4753646	4754758	microneme protein Sm70, putative, expressed
		Chr5	LOC_Os05g08694	4756707	4764729	retrotransposon protein, putative, unclassified, expressed
		Chr5	LOC_Os05g08710	4774712	4776142	expressed protein
		Chr5	LOC_Os05g08720	4779978	4782016	retrotransposon protein, putative, unclassified, expressed
		Chr5	LOC_Os05g08730	4786584	4789693	early fruit mRNA, putative, expressed
		Chr5	LOC_Os05g08740	4790958	4791909	hydrolase, alpha/beta fold family domain containing protein, expressed
		Chr5	LOC_Os05g08750	4799111	4800891	UDP-glucoronosyl and UDP-glucosyl transferase domain containing protein, expressed
		Chr5	LOC_Os05g08760	4804292	4805532	expressed protein
		Chr5	LOC_Os05g08770	4812048	4815430	uncharacterized protein At4g06744 precursor, putative, expressed
		Chr5	LOC_Os05g08780	4827284	4830713	expressed protein
		Chr5	LOC_Os05g08790	4831845	4835649	MAR-binding filament-like protein 1, putative, expressed
		Chr5	LOC_Os05g08800	4837556	4839861	DUF581 domain containing protein, expressed
		Chr5	LOC_Os05g08810	4854173	4865677	phosphatidylinositol 3-kinase, root isoform, putative, expressed
		Chr5	LOC_Os05g08820	4868041	4869599	expressed protein
		Chr5	LOC_Os05g08830	4875808	4876382	expressed protein
		Chr5	LOC_Os05g08840	4877623	4883601	DnaK family protein, putative, expressed
		Chr5	LOC_Os05g08850	4885395	4888011	cytochrome P450, putative, expressed
		Chr5	LOC_Os05g08854	4886631	4890243	expressed protein
		Chr5	LOC_Os05g08860	4895041	4895877	expressed protein
		Chr5	LOC_Os05g08870	4899180	4903080	retrotransposon protein, putative, Ty1-copia subclass, expressed
		Chr5	LOC_Os05g08880	4904252	4909631	retrotransposon protein, putative, unclassified, expressed
		Chr5	LOC_Os05g08890	4913849	4920854	transposable element protein, putative, containing Pfam profile: PF03108, MuDR, expressed
		Chr5	LOC_Os05g08900	4925212	4928175	expressed protein
		Chr5	LOC_Os05g08910	4934567	4935229	expressed protein
		Chr5	LOC_Os05g08920	4936626	4937468	late embryogenesis abundant protein, putative, expressed
		Chr5	LOC_Os05g08930	4938258	4940959	chloroplast lumen common family protein, putative, expressed
		Chr5	LOC_Os05g08940	4942592	4946533	transposon protein, putative, Mariner sub-class, expressed
		Chr5	LOC_Os05g08950	4947678	4951874	phosphoribosyl transferase, putative, expressed
		Chr5	LOC_Os05g08960	4958259	4964959	ubiquitin-conjugating enzyme, putative, expressed
		Chr5	LOC_Os05g08970	4965425	4971029	SSRP1-like FACT complex subunit, putative, expressed
		Chr5	LOC_Os05g08980	4971559	4976514	expressed protein
		Chr5	LOC_Os05g08990	4976710	4981862	glutaminyl-tRNA synthetase, putative, expressed
		Chr5	LOC_Os05g09000	4983551	4986913	expressed protein
		Chr5	LOC_Os05g09010	4992039	4993579	retrotransposon protein, putative, unclassified, expressed
		Chr5	LOC_Os05g09020	4998210	4999626	WRKY67, expressed
		Chr5	LOC_Os05g09030	5009006	5012241	transposon protein, putative, unclassified, expressed
		Chr5	LOC_Os05g09040	5012881	5019036	transposon protein, putative, unclassified, expressed
		Chr5	LOC_Os05g09050	5025091	5029152	MLO domain containing protein, putative, expressed
		Chr5	LOC_Os05g09060	5030749	5032408	collagen alpha-2, putative, expressed
		Chr5	LOC_Os05g09070	5037776	5041067	retrotransposon protein, putative, unclassified, expressed
		Chr5	LOC_Os05g09080	5043578	5050314	retrotransposon protein, putative, Ty3-gypsy subclass, expressed
		Chr5	LOC_Os05g09090	5054027	5056408	retrotransposon protein, putative, unclassified, expressed
		Chr5	LOC_Os05g09100	5065013	5067885	retrotransposon protein, putative, unclassified
		Chr5	LOC_Os05g09110	5070233	5074306	retrotransposon protein, putative, unclassified, expressed
		Chr5	LOC_Os05g09120	5076167	5076885	hypothetical protein
		Chr5	LOC_Os05g09130	5087601	5097842	transposon protein, putative, CACTA, En/Spm sub-class, expressed
		Chr5	LOC_Os05g09150	5113979	5115430	AGAP006957-PA, putative, expressed
		Chr5	LOC_Os05g09160	5119318	5120690	expressed protein
		Chr5	LOC_Os05g09170	5125276	5128962	transposon protein, putative, CACTA, En/Spm sub-class
		Chr5	LOC_Os05g09180	5130562	5135946	transposon protein, putative, CACTA, En/Spm sub-class
		Chr5	LOC_Os05g09200	5140748	5143285	expressed protein
		Chr5	LOC_Os05g09210	5149927	5150784	expressed protein
		Chr5	LOC_Os05g09220	5152077	5154824	transposon protein, putative, CACTA, En/Spm sub-class, expressed
		Chr5	LOC_Os05g09230	5157489	5160847	transposon protein, putative, CACTA, En/Spm sub-class, expressed
		Chr5	LOC_Os05g09240	5161602	5162372	AGAP006957-PA, putative, expressed
		Chr5	LOC_Os05g09250	5170706	5171800	retrotransposon protein, putative, unclassified, expressed
		Chr5	LOC_Os05g09260	5173324	5174154	retrotransposon protein, putative, unclassified
		Chr5	LOC_Os05g09270	5174389	5175614	retrotransposon protein, putative, Ty1-copia subclass
		Chr5	LOC_Os05g09280	5187757	5189754	AGAP006957-PA, putative, expressed
		Chr5	LOC_Os05g09290	5190048	5190398	expressed protein
		Chr5	LOC_Os05g09300	5197047	5201863	transposon protein, putative, CACTA, En/Spm sub-class, expressed
		Chr5	LOC_Os05g09310	5203057	5203356	expressed protein
		Chr5	LOC_Os05g09320	5204086	5207581	transposon protein, putative, CACTA, En/Spm sub-class, expressed
		Chr5	LOC_Os05g09330	5208510	5215968	transposon protein, putative, CACTA, En/Spm sub-class
		Chr5	LOC_Os05g09340	5217652	5221338	transposon protein, putative, CACTA, En/Spm sub-class
		Chr5	LOC_Os05g09350	5227248	5227962	expressed protein
		Chr5	LOC_Os05g09360	5238256	5250036	glycine-rich protein, putative, expressed
		Chr5	LOC_Os05g09370	5254254	5262152	kinase, pfkB family, putative, expressed
		Chr5	LOC_Os05g09380	5266936	5270781	AR791, putative, expressed
		Chr5	LOC_Os05g09400	5274199	5277765	30S ribosomal protein S31, chloroplast precursor, putative, expressed
		Chr5	LOC_Os05g09410	5278198	5280638	histidine-containing phosphotransfer protein 4, putative, expressed
		Chr5	LOC_Os05g09420	5286723	5288907	hypothetical protein
		Chr5	LOC_Os05g09430	5292574	5293332	expressed protein
		Chr5	LOC_Os05g09440	5293555	5297419	NADP-dependent malic enzyme, chloroplast precursor, putative, expressed
		Chr5	LOC_Os05g09450	5301909	5303336	hypothetical protein
		Chr5	LOC_Os05g09460	5309681	5311945	hypothetical protein
		Chr5	LOC_Os05g09470	5319265	5321928	hypothetical protein
8	qK6.4	Chr6	LOC_Os06g09610	4888548	4890731	peroxiredoxin, putative, expressed
		Chr6	LOC_Os06g09620	4892093	4895721	expressed protein
		Chr6	LOC_Os06g09630	4897179	4900565	3-oxoacyl-synthase, putative, expressed
		Chr6	LOC_Os06g09640	4902971	4905935	retrotransposon protein, putative, unclassified, expressed
		Chr6	LOC_Os06g09650	4906807	4912548	retrotransposon protein, putative, unclassified, expressed
		Chr6	LOC_Os06g09660	4926492	4932177	auxin response factor, putative, expressed
		Chr6	LOC_Os06g09679	4933905	4938500	chaperonin, putative, expressed
		Chr6	LOC_Os06g09688	4949221	4953397	chaperonin, putative, expressed
		Chr6	LOC_Os06g09698	4954996	4955403	expressed protein
		Chr6	LOC_Os06g09717	4960147	4960770	ethylene-responsive transcription factor, putative, expressed
		Chr6	LOC_Os06g09740	4962933	4966473	retrotransposon protein, putative, unclassified, expressed
		Chr6	LOC_Os06g09750	4968501	4969234	retrotransposon protein, putative, unclassified, expressed
		Chr6	LOC_Os06g09760	4972237	4972773	AP2 domain containing protein, expressed
		Chr6	LOC_Os06g09770	4974618	4977601	expressed protein
		Chr6	LOC_Os06g09780	4979155	4980996	retrotransposon protein, putative, unclassified
		Chr6	LOC_Os06g09790	4991219	4992149	ethylene-responsive transcription factor, putative, expressed
		Chr6	LOC_Os06g09800	4995258	4995860	expressed protein
		Chr6	LOC_Os06g09810	4998064	4998687	ethylene-responsive transcription factor, putative, expressed
		Chr6	LOC_Os06g09820	5002237	5004824	cupin superfamily protein, putative, expressed
		Chr6	LOC_Os06g09830	5005409	5008058	cupin superfamily protein, putative, expressed
		Chr6	LOC_Os06g09840	5008191	5010734	expressed protein
		Chr6	LOC_Os06g09850	5012374	5016657	25.3 kDa vesicle transport protein, putative, expressed
		Chr6	LOC_Os06g09860	5018061	5020426	expressed protein
		Chr6	LOC_Os06g09870	5023093	5024199	retrotransposon protein, putative, unclassified, expressed
		Chr6	LOC_Os06g09880	5029395	5035358	EMB1270, putative, expressed
		Chr6	LOC_Os06g09890	5036116	5040977	smr domain containing protein, expressed
		Chr6	LOC_Os06g09900	5044931	5046247	expressed protein
		Chr6	LOC_Os06g09910	5054303	5056834	phosphopantothenoylcysteine decarboxylase, putative, expressed
		Chr6	LOC_Os06g09920	5057622	5058035	expressed protein
		Chr6	LOC_Os06g09930	5060660	5065027	G protein coupled receptor, putative, expressed
		Chr6	LOC_Os06g09940	5068259	5068576	expressed protein
		Chr6	LOC_Os06g09950	5071900	5072112	expressed protein
		Chr6	LOC_Os06g09960	5082839	5084091	expressed protein
		Chr6	LOC_Os06g09970	5085603	5086090	expressed protein
		Chr6	LOC_Os06g09980	5090954	5092121	expressed protein
		Chr6	LOC_Os06g09990	5097035	5097380	expressed protein
		Chr6	LOC_Os06g10000	5102326	5103441	expressed protein
		Chr6	LOC_Os06g10010	5104665	5105192	expressed protein
		Chr6	LOC_Os06g10020	5106165	5107092	expressed protein
		Chr6	LOC_Os06g10030	5109368	5109718	expressed protein
		Chr6	LOC_Os06g10040	5118539	5118877	expressed protein
		Chr6	LOC_Os06g10050	5121494	5122335	expressed protein
		Chr6	LOC_Os06g10060	5125393	5125767	expressed protein
		Chr6	LOC_Os06g10070	5129815	5130579	expressed protein
		Chr6	LOC_Os06g10090	5137168	5138892	hypothetical protein
		Chr6	LOC_Os06g10100	5143278	5144540	expressed protein
		Chr6	LOC_Os06g10109	5158179	5165171	expressed protein
		Chr6	LOC_Os06g10130	5179712	5180748	expressed protein
		Chr6	LOC_Os06g10140	5186447	5188307	expressed protein
		Chr6	LOC_Os06g10150	5195454	5195854	hypothetical protein
		Chr6	LOC_Os06g10160	5196601	5199451	tyrosine protein kinase domain containing protein, putative, expressed
		Chr6	LOC_Os06g10170	5208681	5212330	flavin-containing monooxygenase family protein, putative, expressed
		Chr6	LOC_Os06g10180	5213489	5214599	flavin-containing monooxygenase 1, putative, expressed
		Chr6	LOC_Os06g10190	5216711	5218031	flavin-containing monooxygenase 2, putative, expressed
		Chr6	LOC_Os06g10200	5221419	5223682	adenylate kinase, putative, expressed
		Chr6	LOC_Os06g10210	5227416	5231645	expressed protein
		Chr6	LOC_Os06g10220	5237897	5240269	expressed protein
		Chr6	LOC_Os06g10230	5244239	5251843	receptor-like protein kinase 5 precursor, putative, expressed
		Chr6	LOC_Os06g10240	5253678	5254094	expressed protein
		Chr6	LOC_Os06g10250	5258955	5261612	expressed protein
		Chr6	LOC_Os06g10260	5264603	5265958	cytochrome P450, putative, expressed
9	qNaK1.11	Chr1	LOC_Os01g20720	11526651	11529893	CC-NBS-LRR, putative, expressed
		Chr1	LOC_Os01g20730	11544302	11545431	expressed protein
		Chr1	LOC_Os01g20740	11549976	11552644	retrotransposon protein, putative, unclassified, expressed
		Chr1	LOC_Os01g20750	11559271	11559928	expressed protein
		Chr1	LOC_Os01g20760	11562530	11568879	transposon protein, putative, unclassified, expressed
		Chr1	LOC_Os01g20770	11581013	11581850	expressed protein
10	qNaK6.2	Chr6	LOC_Os06g06300	2926823	2928474	osFTL3 FT-Like3 homologous to Flowering Locus T gene; contains Pfam profile PF01161: Phosphatidylethanolamine-binding protein, expressed
		Chr6	LOC_Os06g06310	2929390	2931981	expressed protein
		Chr6	LOC_Os06g06320	2940004	2942452	osFTL2 FT-Like2 homologous to Flowering Locus T gene; contains Pfam profile PF01161: Phosphatidylethanolamine-binding protein, expressed
		Chr6	LOC_Os06g06330	2945569	2946378	expressed protein
		Chr6	LOC_Os06g06340	2947711	2948191	LTPL20 - Protease inhibitor/seed storage/LTP family protein precursor, putative, expressed
		Chr6	LOC_Os06g06350	2949764	2957842	AMP-binding enzyme, putative, expressed
		Chr6	LOC_Os06g06360	2958991	2963006	WRKY113, expressed
11	qNaK6.5	Chr6	LOC_Os06g10280	5276590	5285926	CDP-alcohol phosphatidyltransferase, putative, expressed
		Chr6	LOC_Os06g10290	5288461	5293460	OsFBX191 - F-box domain containing protein, expressed
		Chr6	LOC_Os06g10300	5295022	5297673	OsFBL29 - F-box domain and LRR containing protein, expressed
		Chr6	LOC_Os06g10310	5300136	5301473	growth regulating factor protein, putative, expressed
		Chr6	LOC_Os06g10320	5305528	5306731	expressed protein
		Chr6	LOC_Os06g10330	5307466	5307747	myb-related protein 308, putative, expressed
		Chr6	LOC_Os06g10340	5308992	5310602	autophagy-related protein 12, putative, expressed
		Chr6	LOC_Os06g10350	5315178	5316875	MYB family transcription factor, putative, expressed
		Chr6	LOC_Os06g10355	5317478	5319011	expressed protein
		Chr6	LOC_Os06g10360	5323130	5326221	transposon protein, putative, CACTA, En/Spm sub-class, expressed
		Chr6	LOC_Os06g10370	5327808	5330731	transposon protein, putative, CACTA, En/Spm sub-class
		Chr6	LOC_Os06g10380	5332893	5335849	transposon protein, putative, CACTA, En/Spm sub-class
		Chr6	LOC_Os06g10390	5336999	5340628	retrotransposon protein, putative, unclassified, expressed
		Chr6	LOC_Os06g10400	5342445	5342819	expressed protein
		Chr6	LOC_Os06g10410	5345377	5348679	uncharacterized mscS family protein, putative, expressed
		Chr6	LOC_Os06g10420	5356979	5358952	nitrilase, putative, expressed
		Chr6	LOC_Os06g10430	5359508	5367120	protein of unknown function DUF1296 domain containing protein, expressed
		Chr6	LOC_Os06g10440	5369569	5372876	gb protein, putative, expressed
		Chr6	LOC_Os06g10450	5374769	5376782	expressed protein
		Chr6	LOC_Os06g10460	5386400	5387220	expressed protein
		Chr6	LOC_Os06g10470	5388229	5389014	ZOS6-02 - C2H2 zinc finger protein, expressed
		Chr6	LOC_Os06g10480	5393251	5406651	expressed protein
		Chr6	LOC_Os06g10510	5409026	5410030	oxidoreductase/ transition metal ion binding protein, putative, expressed
		Chr6	LOC_Os06g10520	5420908	5427254	pantothenate kinase, putative, expressed
		Chr6	LOC_Os06g10530	5431526	5432214	expressed protein
		Chr6	LOC_Os06g10540	5433459	5433782	expressed protein
		Chr6	LOC_Os06g10550	5438692	5441870	retrotransposon protein, putative, unclassified, expressed
		Chr6	LOC_Os06g10560	5449104	5453124	leaf senescence related protein, putative, expressed
		Chr6	LOC_Os06g10570	5457825	5459266	expressed protein
		Chr6	LOC_Os06g10580	5461001	5470876	cyclic nucleotide-gated ion channel, putative, expressed
		Chr6	LOC_Os06g10590	5497369	5498771	expressed protein
		Chr6	LOC_Os06g10600	5499342	5502411	homeobox and START domains containing protein, putative, expressed
		Chr6	LOC_Os06g10610	5522553	5523176	expressed protein
		Chr6	LOC_Os06g10620	5523780	5528576	transcription elongation factor SPT5 homolog 1, putative, expressed
12	qSIS2.8	Chr2	LOC_Os02g15550	8726612	8730661	spermidine synthase, putative, expressed
		Chr2	LOC_Os02g15560	8732273	8737878	transposon protein, putative, Mutator sub-class, expressed
		Chr2	LOC_Os02g15570	8741015	8742326	expressed protein
		Chr2	LOC_Os02g15580	8746951	8756041	cyclic nucleotide-gated ion channel 1, putative, expressed
		Chr2	LOC_Os02g15594	8760002	8766268	protein phosphatase 2C, putative, expressed
		Chr2	LOC_Os02g15610	8766778	8769281	40S ribosomal protein S15a, putative, expressed
		Chr2	LOC_Os02g15620	8779575	8781623	CAPIP1, putative, expressed
		Chr2	LOC_Os02g15630	8783921	8792098	retrotransposon protein, putative, unclassified, expressed
		Chr2	LOC_Os02g15640	8801325	8805453	CAPIP1, putative, expressed
		Chr2	LOC_Os02g15660	8809967	8813976	tetratricopeptide repeat, putative, expressed
		Chr2	LOC_Os02g15670	8824994	8825380	expressed protein
		Chr2	LOC_Os02g15680	8829119	8829633	hypothetical protein
		Chr2	LOC_Os02g15690	8834023	8837535	polygalacturonase, putative, expressed
		Chr2	LOC_Os02g15700	8842927	8844249	expressed protein
		Chr2	LOC_Os02g15704	8850623	8851897	expressed protein
		Chr2	LOC_Os02g15710	8854327	8854985	plastocyanin-like domain containing protein, putative, expressed
		Chr2	LOC_Os02g15720	8856566	8862456	retrotransposon protein, putative, Ty3-gypsy subclass, expressed
		Chr2	LOC_Os02g15730	8866815	8867667	plastocyanin-like domain containing protein, putative, expressed
		Chr2	LOC_Os02g15740	8869108	8871520	expressed protein
		Chr2	LOC_Os02g15750	8873032	8876441	expressed protein
		Chr2	LOC_Os02g15760	8879442	8882660	helix-loop-helix DNA-binding domain containing protein, expressed
		Chr2	LOC_Os02g15770	8894495	8895109	expressed protein
		Chr2	LOC_Os02g15780	8914365	8914848	expressed protein
		Chr2	LOC_Os02g15790	8917944	8923331	expressed protein
		Chr2	LOC_Os02g15800	8927817	8928740	expressed protein
13	qSIS2.19	Chr2	LOC_Os02g32610	19324219	19332129	protein kinase domain containing protein, expressed
		Chr2	LOC_Os02g32615	19332473	19333623	expressed protein
		Chr2	LOC_Os02g32620	19342027	19343736	PAN domain-containing protein At5g03700 precursor, putative, expressed
		Chr2	LOC_Os02g32630	19345737	19346186	expressed protein
		Chr2	LOC_Os02g32650	19352576	19354894	expressed protein
		Chr2	LOC_Os02g32660	19355748	19367127	1,4-alpha-glucan-branching enzyme, chloroplast precursor, putative, expressed
		Chr2	LOC_Os02g32680	19388809	19389522	lectin receptor-type protein kinase, putative, expressed
		Chr2	LOC_Os02g32690	19405391	19420793	pleiotropic drug resistance protein 15, putative, expressed
		Chr2	LOC_Os02g32700	19423249	19423950	autophagy-related protein, putative, expressed
		Chr2	LOC_Os02g32710	19430928	19432663	expressed protein
		Chr2	LOC_Os02g32720	19433610	19434434	hypothetical protein
		Chr2	LOC_Os02g32730	19437743	19442103	neutral/alkaline invertase, putative, expressed
		Chr2	LOC_Os02g32740	19444035	19446419	SNARE domain containing protein, putative, expressed
		Chr2	LOC_Os02g32750	19450359	19453583	glycosyltransferase, putative, expressed
14	qSIS2.28	Chr2	LOC_Os02g46340	28246409	28247685	RING-H2 finger protein ATL3J, putative, expressed
		Chr2	LOC_Os02g46350	28252505	28256908	GPI transamidase subunit PIG-U domain containing protein, expressed
		Chr2	LOC_Os02g46360	28258411	28258974	invertase/pectin methylesterase inhibitor family protein, putative, expressed
		Chr2	LOC_Os02g46370	28261585	28264101	expressed protein
		Chr2	LOC_Os02g46380	28266554	28269626	purine permease, putative, expressed
		Chr2	LOC_Os02g46390	28270757	28271860	expressed protein
		Chr2	LOC_Os02g46400	28272220	28272753	expressed protein
		Chr2	LOC_Os02g46410	28273398	28274123	expressed protein
15	qSIS5.03	Chr5	LOC_Os05g01530	312654	313735	expressed protein
		Chr5	LOC_Os05g01540	316949	320774	serine/arginine repetitive matrix protein 1, putative, expressed
		Chr5	LOC_Os05g01550	321102	324421	ZOS5-01 - C2H2 zinc finger protein, expressed
		Chr5	LOC_Os05g01560	326134	328162	vacuolar ATP synthase, putative, expressed
16	qSIS5.1a	Chr5	LOC_Os05g03800	1686864	1693963	transposon protein, putative, unclassified, expressed
		Chr5	LOC_Os05g03810	1695247	1697256	trehalose phosphatase, putative, expressed
		Chr5	LOC_Os05g03820	1698506	1703160	glutamate--cysteine ligase, chloroplast precursor, putative, expressed
		Chr5	LOC_Os05g03830	1704955	1707109	aminotransferase, putative, expressed
		Chr5	LOC_Os05g03840	1707173	1709074	endoglucanase, putative, expressed
17	qSIS5.1b	Chr5	LOC_Os05g03440	1440715	1442428	expressed protein
		Chr5	LOC_Os05g03450	1454720	1457320	lectin protein kinase family protein, putative, expressed
18	qSIS5.24	Chr5	LOC_Os05g41060	24057693	24059863	ADP-ribosylation factor, putative, expressed
		Chr5	LOC_Os05g41070	24062649	24066043	bZIP transcription factor, putative, expressed
		Chr5	LOC_Os05g41080	24067694	24070193	histone H3, putative, expressed
		Chr5	LOC_Os05g41090	24071175	24075089	CAMK_CAMK_like_CG18020d.1 - CAMK includes calcium/calmodulin depedent protein kinases, expressed
		Chr5	LOC_Os05g41100	24075593	24077884	protein kri1, putative, expressed
		Chr5	LOC_Os05g41110	24078058	24079952	ribosomal protein L7Ae, putative, expressed
		Chr5	LOC_Os05g41120	24081100	24087010	endoplasmic reticulum-Golgi intermediate compartment protein 3, putative, expressed
		Chr5	LOC_Os05g41130	24089745	24091744	OsFBX168 - F-box domain containing protein, expressed
		Chr5	LOC_Os05g41150	24103645	24106552	expressed protein
		Chr5	LOC_Os05g41160	24107391	24110147	expressed protein
		Chr5	LOC_Os05g41166	24110841	24114828	MYB family transcription factor, putative, expressed
		Chr5	LOC_Os05g41172	24115580	24121667	histone-lysine N-methyltransferase, H3 lysine-9 specific SUVH1, putative, expressed
		Chr5	LOC_Os05g41180	24122438	24126677	peptidase, T1 family, putative, expressed
		Chr5	LOC_Os05g41190	24127105	24128452	expressed protein
		Chr5	LOC_Os05g41200	24130113	24131120	OsCML9 - Calmodulin-related calcium sensor protein, expressed
		Chr5	LOC_Os05g41210	24132441	24134899	OsCam2 - Calmodulin, expressed
		Chr5	LOC_Os05g41220	24137575	24141002	SNF1-related protein kinase regulatory subunit beta-1, putative, expressed
		Chr5	LOC_Os05g41230	24149269	24151542	BRASSINOSTEROID INSENSITIVE 1-associated receptor kinase 1 precursor, putative, expressed
		Chr5	LOC_Os05g41240	24153733	24158054	Myb-like DNA-binding domain containing protein, putative, expressed
		Chr5	LOC_Os05g41250	24171334	24171900	VQ domain containing protein, putative, expressed
		Chr5	LOC_Os05g41270	24175473	24178191	CAMK_CAMK_like.4 - CAMK includes calcium/calmodulin depedent protein kinases, expressed
		Chr5	LOC_Os05g41280	24180355	24182187	transcription factor HBP-1b, putative, expressed
		Chr5	LOC_Os05g41290	24184447	24189203	disease resistance RPP13-like protein 1, putative, expressed
		Chr5	LOC_Os05g41300	24190420	24192791	expressed protein
		Chr5	LOC_Os05g41310	24197214	24200543	disease resistance protein RGA2, putative, expressed
		Chr5	LOC_Os05g41320	24208660	24209118	retrotransposon protein, putative, Ty3-gypsy subclass
		Chr5	LOC_Os05g41330	24211231	24217594	retrotransposon protein, putative, Ty3-gypsy subclass
		Chr5	LOC_Os05g41340	24220651	24221864	retrotransposon protein, putative, Ty3-gypsy subclass
		Chr5	LOC_Os05g41350	24223872	24226033	retrotransposon protein, putative, unclassified, expressed
		Chr5	LOC_Os05g41370	24230695	24234793	TKL_IRAK_DUF26-la.1 - DUF26 kinases have homology to DUF26 containing loci, expressed
		Chr5	LOC_Os05g41380	24237166	24237722	expressed protein
		Chr5	LOC_Os05g41390	24240401	24243654	cyclin, putative, expressed
		Chr5	LOC_Os05g41400	24244154	24245671	indole-3-acetate beta-glucosyltransferase, putative, expressed
		Chr5	LOC_Os05g41410	24246775	24248912	retrotransposon protein, putative, unclassified, expressed
		Chr5	LOC_Os05g41420	24254535	24257020	auxin-induced protein 5NG4, putative, expressed
		Chr5	LOC_Os05g41430	24260256	24262321	expressed protein
		Chr5	LOC_Os05g41440	24271077	24275174	cytochrome P450, putative, expressed
		Chr5	LOC_Os05g41450	24275818	24280710	histone-like transcription factor and archaeal histone, putative, expressed
		Chr5	LOC_Os05g41460	24279602	24281856	cysteine proteinase inhibitor precursor protein, putative, expressed
19	qSIS6.2	Chr6	LOC_Os06g06300	2926823	2928474	osFTL3 FT-Like3 homologous to Flowering Locus T gene; contains Pfam profile PF01161: Phosphatidylethanolamine-binding protein, expressed
		Chr6	LOC_Os06g06310	2929390	2931981	expressed protein
		Chr6	LOC_Os06g06320	2940004	2942452	osFTL2 FT-Like2 homologous to Flowering Locus T gene; contains Pfam profile PF01161: Phosphatidylethanolamine-binding protein, expressed
		Chr6	LOC_Os06g06330	2945569	2946378	expressed protein
		Chr6	LOC_Os06g06340	2947711	2948191	LTPL20 - Protease inhibitor/seed storage/LTP family protein precursor, putative, expressed
		Chr6	LOC_Os06g06350	2949764	2957842	AMP-binding enzyme, putative, expressed
		Chr6	LOC_Os06g06360	2958991	2963006	WRKY113, expressed
20	qSIS6.2b	Chr6	LOC_Os06g04850	2123398	2124787	homeobox associated leucine zipper, putative, expressed
		Chr6	LOC_Os06g04860	2136297	2136554	hypothetical protein
		Chr6	LOC_Os06g04870	2137450	2139101	homeobox associated leucine zipper, putative, expressed
		Chr6	LOC_Os06g04880	2140038	2146619	serine threonine kinase, putative, expressed
		Chr6	LOC_Os06g04889	2151771	2152625	expressed protein
		Chr6	LOC_Os06g04900	2154708	2156716	transporter family protein, putative, expressed
		Chr6	LOC_Os06g04910	2157495	2160576	hydrolase, NUDIX family protein, expressed
		Chr6	LOC_Os06g04920	2162622	2169683	zinc finger family protein, putative, expressed
		Chr6	LOC_Os06g04930	2170890	2173400	expressed protein
		Chr6	LOC_Os06g04940	2175882	2176926	early nodulin 93 ENOD93 protein, putative, expressed
		Chr6	LOC_Os06g04950	2180198	2181116	early nodulin 93 ENOD93 protein, putative, expressed
		Chr6	LOC_Os06g04960	2184983	2188337	expressed protein
		Chr6	LOC_Os06g04970	2189913	2194838	expressed protein
		Chr6	LOC_Os06g04980	2195353	2198373	OsFBX185 - F-box domain containing protein, expressed
		Chr6	LOC_Os06g04990	2199242	2200544	early nodulin 93 ENOD93 protein, putative, expressed
		Chr6	LOC_Os06g05000	2205577	2206534	early nodulin 93 ENOD93 protein, putative, expressed
		Chr6	LOC_Os06g05010	2208673	2209562	early nodulin 93 ENOD93 protein, putative, expressed
		Chr6	LOC_Os06g05020	2212543	2213563	early nodulin 93 ENOD93 protein, putative, expressed
		Chr6	LOC_Os06g05030	2218373	2221632	retrotransposon protein, putative, unclassified, expressed
		Chr6	LOC_Os06g05040	2222261	2228415	retrotransposon protein, putative, unclassified, expressed
		Chr6	LOC_Os06g05050	2229206	2233267	OsWAK61 - OsWAK receptor-like protein kinase, expressed
		Chr6	LOC_Os06g05060	2234119	2239162	ELF3 protein, putative, expressed
		Chr6	LOC_Os06g05070	2241346	2243212	protein kinase domain containing protein, expressed
21	qSIS6.5	Chr6	LOC_Os06g11150	5847981	5849957	DUF1645 domain containing protein, putative, expressed
		Chr6	LOC_Os06g11160	5854313	5854669	expressed protein
		Chr6	LOC_Os06g11170	5857235	5861126	formin-binding protein-related, putative, expressed
		Chr6	LOC_Os06g11180	5862163	5869596	OsPOP12 - Putative Prolyl Oligopeptidase homologue, expressed
		Chr6	LOC_Os06g11190	5869895	5876421	OsPOP13 - Putative Prolyl Oligopeptidase homologue, expressed
		Chr6	LOC_Os06g11200	5878572	5880549	12-oxophytodienoate reductase, putative, expressed
		Chr6	LOC_Os06g11210	5884474	5886141	12-oxophytodienoate reductase, putative, expressed
		Chr6	LOC_Os06g11220	5891071	5892183	retrotransposon protein, putative, unclassified
		Chr6	LOC_Os06g11230	5892688	5894037	expressed protein
		Chr6	LOC_Os06g11240	5894721	5896352	12-oxophytodienoate reductase, putative, expressed
		Chr6	LOC_Os06g11260	5905264	5906018	12-oxophytodienoate reductase 2, putative, expressed
22	qSIS6.7	Chr6	LOC_Os06g13800	7647852	7648414	expressed protein
		Chr6	LOC_Os06g13810	7648922	7653701	pyrophosphate--fructose 6-phosphate 1-phosphotransferase subunit beta, putative, expressed
		Chr6	LOC_Os06g13820	7661691	7670035	dynamin, putative, expressed
23	qSIS6.20	Chr6	LOC_Os06g35870	20929240	20931162	lectin protein kinase family protein, putative, expressed
24	qSIS6.21	Chr6	LOC_Os06g36270	21255242	21259922	receptor-like protein kinase 5 precursor, putative, expressed
25	qSIS7.14	Chr7	LOC_Os07g25484	14600522	14600804	expressed protein
		Chr7	LOC_Os07g25490	14602476	14604938	expressed protein
		Chr7	LOC_Os07g25500	14606244	14609276	pentatricopeptide, putative, expressed
		Chr7	LOC_Os07g25510	14609261	14609759	expressed protein
		Chr7	LOC_Os07g25520	14610201	14610503	expressed protein
		Chr7	LOC_Os07g25530	14613866	14614286	expressed protein
		Chr7	LOC_Os07g25540	14618203	14620501	flavin monooxygenase, putative, expressed
26	qSIS8.24	Chr8	LOC_Os08g39200	24763656	24764078	expressed protein
		Chr8	LOC_Os08g39210	24767343	24770890	OsWAK74 - OsWAK receptor-like protein kinase, expressed
		Chr8	LOC_Os08g39220	24772961	24775745	OsWAK75 - OsWAK receptor-like protein kinase, expressed
		Chr8	LOC_Os08g39230	24776822	24778619	expressed protein
		Chr8	LOC_Os08g39240	24780310	24786090	OsWAK76 - OsWAK receptor-like cytoplasmic kinase OsWAK-RLCK, expressed
		Chr8	LOC_Os08g39250	24800476	24807038	EDM2, putative, expressed
		Chr8	LOC_Os08g39260	24813019	24814164	transposon protein, putative, CACTA, En/Spm sub-class, expressed
		Chr8	LOC_Os08g39270	24818308	24820452	fasciclin domain containing protein, expressed
		Chr8	LOC_Os08g39280	24823161	24826230	expressed protein
		Chr8	LOC_Os08g39290	24827219	24827811	EF hand family protein, expressed
		Chr8	LOC_Os08g39300	24828110	24830865	aminotransferase, putative, expressed
		Chr8	LOC_Os08g39310	24837641	24842098	SWIB/MDM2 domain containing protein, expressed
		Chr8	LOC_Os08g39320	24842864	24844184	expressed protein
		Chr8	LOC_Os08g39330	24854285	24855757	skin secretory protein xP2 precursor, putative, expressed
		Chr8	LOC_Os08g39340	24861137	24864316	expressed protein
		Chr8	LOC_Os08g39350	24865939	24872160	glycerophosphoryl diester phosphodiesterase family protein, putative, expressed
		Chr8	LOC_Os08g39360	24878745	24879853	expressed protein
		Chr8	LOC_Os08g39370	24882925	24886350	citrate transporter, putative, expressed
		Chr8	LOC_Os08g39380	24887761	24891911	beta 1,2-xylosyltransferase, putative, expressed
		Chr8	LOC_Os08g39390	24905299	24908967	ZOS8-10 - C2H2 zinc finger protein, expressed
		Chr8	LOC_Os08g39400	24914636	24915049	expressed protein
		Chr8	LOC_Os08g39410	24917368	24923342	retrotransposon protein, putative, unclassified, expressed
		Chr8	LOC_Os08g39420	24929534	24934795	uncharacterized protein yeiN, putative, expressed
		Chr8	LOC_Os08g39430	24935696	24936427	thylakoid lumenal 19 kDa protein, chloroplast precursor, putative, expressed
		Chr8	LOC_Os08g39440	24938689	24947051	RNA recognition motif containing protein, putative, expressed
		Chr8	LOC_Os08g39450	24953932	24955150	AN1-like zinc finger domain containing protein, expressed
		Chr8	LOC_Os08g39460	24965766	24967477	AGC_PVPK_like_CDK8.2 - ACG kinases include homologs to PKA, PKG and PKC, expressed
		Chr8	LOC_Os08g39470	24970945	24973619	expressed protein
		Chr8	LOC_Os08g39480	24976278	24976848	expressed protein
		Chr8	LOC_Os08g39490	24986083	24991220	expressed protein
		Chr8	LOC_Os08g39500	24992919	24994506	60S ribosomal protein L31, putative, expressed
		Chr8	LOC_Os08g39510	24999498	25000480	expressed protein
		Chr8	LOC_Os08g39520	25000619	25002410	transposon protein, putative, unclassified
		Chr8	LOC_Os08g39530	25005940	25006155	expressed protein
		Chr8	LOC_Os08g39540	25012908	25013432	zinc knuckle domain containing protein, expressed
		Chr8	LOC_Os08g39550	25015691	25017363	polygalacturonase inhibitor 2 precursor, putative, expressed
		Chr8	LOC_Os08g39560	25023315	25026386	OTU-like cysteine protease family protein, putative, expressed
		Chr8	LOC_Os08g39570	25031840	25039438	Leucine Rich Repeat family protein, expressed
		Chr8	LOC_Os08g39580	25043265	25047377	zinc knuckle family protein, expressed
		Chr8	LOC_Os08g39590	25060740	25063403	inactive receptor kinase At2g26730 precursor, putative, expressed
		Chr8	LOC_Os08g39600	25064640	25066853	RNA methyltransferase, TrmH family protein, putative, expressed
		Chr8	LOC_Os08g39610	25067870	25068460	expressed protein
		Chr8	LOC_Os08g39620	25070779	25076593	transposon protein, putative, unclassified, expressed
		Chr8	LOC_Os08g39630	25089523	25092949	helix-loop-helix DNA-binding domain containing protein, expressed
		Chr8	LOC_Os08g39640	25102165	25105616	cytochrome P450, putative, expressed
		Chr8	LOC_Os08g39650	25107127	25109403	retrotransposon protein, putative, unclassified, expressed
		Chr8	LOC_Os08g39660	25109655	25111322	cytochrome P450, putative, expressed
27	qSIS9.8	Chr9	LOC_Os09g14540	8603462	8609274	protein phosphatase 2C, putative, expressed
		Chr9	LOC_Os09g14550	8613403	8618111	RNA recognition motif containing protein, putative, expressed
		Chr9	LOC_Os09g14560	8623667	8626180	expressed protein
		Chr9	LOC_Os09g14570	8629025	8629738	tropinone reductase, putative, expressed
		Chr9	LOC_Os09g14580	8630075	8633198	protein kinase domain containing protein, expressed
		Chr9	LOC_Os09g14590	8636424	8641335	proteasome maturation factor UMP1 family protein, expressed
		Chr9	LOC_Os09g14600	8644137	8646467	peroxisomal membrane protein-related, putative, expressed
		Chr9	LOC_Os09g14610	8646683	8653977	DCL2, putative, expressed
		Chr9	LOC_Os09g14614	8665792	8667873	serine/arginine repetitive matrix protein 1, putative, expressed
		Chr9	LOC_Os09g14620	8671529	8674279	retrotransposon protein, putative, unclassified, expressed
		Chr9	LOC_Os09g14630	8677238	8680937	retrotransposon protein, putative, unclassified, expressed
		Chr9	LOC_Os09g14640	8682708	8684765	expressed protein
		Chr9	LOC_Os09g14650	8685057	8685711	transposon protein, putative, Pong sub-class, expressed
		Chr9	LOC_Os09g14660	8689906	8691855	legume lectins beta domain containing protein, putative, expressed
		Chr9	LOC_Os09g14670	8692191	8697573	phosphoenolpyruvate carboxylase, putative, expressed
		Chr9	LOC_Os09g14680	8710149	8716892	expressed protein
		Chr9	LOC_Os09g14690	8719942	8725370	retrotransposon protein, putative, unclassified, expressed
		Chr9	LOC_Os09g14700	8726763	8729680	2-aminoethanethiol dioxygenase, putative, expressed
		Chr9	LOC_Os09g14710	8736818	8739889	retrotransposon protein, putative, unclassified, expressed
		Chr9	LOC_Os09g14720	8740697	8746773	retrotransposon protein, putative, unclassified, expressed
		Chr9	LOC_Os09g14730	8750519	8754916	retrotransposon protein, putative, Ty3-gypsy subclass, expressed
		Chr9	LOC_Os09g14740	8755596	8758531	retrotransposon protein, putative, unclassified, expressed
		Chr9	LOC_Os09g14750	8771115	8772644	retrotransposon protein, putative, unclassified
		Chr9	LOC_Os09g14760	8776044	8776421	expressed protein
		Chr9	LOC_Os09g14770	8785748	8789645	retrotransposon protein, putative, unclassified, expressed
		Chr9	LOC_Os09g14780	8792418	8793436	retrotransposon, putative, centromere-specific, expressed
		Chr9	LOC_Os09g14790	8797539	8802090	retrotransposon protein, putative, Ty3-gypsy subclass, expressed
		Chr9	LOC_Os09g14800	8812486	8818641	transposon protein, putative, unclassified, expressed
		Chr9	LOC_Os09g14810	8819282	8822215	retrotransposon protein, putative, unclassified, expressed
		Chr9	LOC_Os09g14820	8824403	8826933	retrotransposon protein, putative, unclassified, expressed
		Chr9	LOC_Os09g14830	8838493	8844648	transposon protein, putative, unclassified, expressed
		Chr9	LOC_Os09g14840	8845291	8846940	retrotransposon protein, putative, unclassified, expressed
		Chr9	LOC_Os09g14850	8858600	8863587	retrotransposon protein, putative, unclassified, expressed
		Chr9	LOC_Os09g14860	8864338	8867727	retrotransposon protein, putative, unclassified, expressed
		Chr9	LOC_Os09g14870	8868796	8873868	expressed protein
		Chr9	LOC_Os09g14880	8879454	8883845	transposon protein, putative, Pong sub-class, expressed
		Chr9	LOC_Os09g14890	8889533	8890135	expressed protein
		Chr9	LOC_Os09g14900	8899672	8904528	retrotransposon protein, putative, unclassified
		Chr9	LOC_Os09g14910	8911419	8911959	expressed protein
		Chr9	LOC_Os09g14920	8913628	8916024	hypothetical protein
		Chr9	LOC_Os09g14930	8942335	8946762	retrotransposon protein, putative, Ty1-copia subclass, expressed
		Chr9	LOC_Os09g14940	8947350	8948123	retrotransposon protein, putative, Ty1-copia subclass
		Chr9	LOC_Os09g14950	8965293	8965775	expressed protein
		Chr9	LOC_Os09g14960	8969316	8973897	transposon protein, putative, Pong sub-class, expressed
		Chr9	LOC_Os09g14970	8980276	8981385	hypothetical protein
		Chr9	LOC_Os09g14980	8992835	8993662	retrotransposon protein, putative, Ty3-gypsy subclass, expressed
		Chr9	LOC_Os09g14990	8994603	8998254	retrotransposon protein, putative, Ty1-copia subclass, expressed
		Chr9	LOC_Os09g15000	9031994	9034713	retrotransposon protein, putative, unclassified, expressed
		Chr9	LOC_Os09g15010	9035177	9041126	retrotransposon protein, putative, unclassified, expressed
		Chr9	LOC_Os09g15020	9053616	9058328	retrotransposon protein, putative, unclassified, expressed
		Chr9	LOC_Os09g15030	9065872	9069946	retrotransposon protein, putative, Ty1-copia subclass, expressed
28	qSIS11.2	Chr11	LOC_Os11g06020	2837990	2844518	homeobox domain containing protein, expressed
		Chr11	LOC_Os11g06030	2843836	2845605	expressed protein
		Chr11	LOC_Os11g06040	2860733	2868762	PX domain containing protein, putative, expressed
		Chr11	LOC_Os11g06050	2872904	2875780	expressed protein
		Chr11	LOC_Os11g06070	2894546	2896274	expressed protein
		Chr11	LOC_Os11g06080	2899318	2900701	retrotransposon protein, putative, unclassified, expressed
		Chr11	LOC_Os11g06090	2901584	2902156	expressed protein
		Chr11	LOC_Os11g06100	2905115	2905855	carrier, putative, expressed
		Chr11	LOC_Os11g06110	2907918	2909370	carrier, putative, expressed
		Chr11	LOC_Os11g06130	2909397	2918225	PHD-finger family protein, expressed
		Chr11	LOC_Os11g06140	2925595	2929173	serine/threonine-protein kinase WNK4, putative, expressed
		Chr11	LOC_Os11g06150	2932659	2933856	basic proline-rich protein precursor, putative, expressed
		Chr11	LOC_Os11g06170	2939272	2942834	bZIP transcriptional activator RSG, putative, expressed
		Chr11	LOC_Os11g06180	2950162	2952223	nodulation-signaling pathway 2 protein, putative, expressed
		Chr11	LOC_Os11g06190	2953069	2958811	expressed protein
		Chr11	LOC_Os11g06200	2961458	2965668	expressed protein
		Chr11	LOC_Os11g06210	2966226	2967707	expressed protein
		Chr11	LOC_Os11g06220	2971115	2974447	expressed protein
		Chr11	LOC_Os11g06230	2978428	2981561	expressed protein
		Chr11	LOC_Os11g06234	2983174	2984969	expressed protein
		Chr11	LOC_Os11g06240	2986548	2988219	ATOZI1, putative, expressed
		Chr11	LOC_Os11g06250	2989061	2989934	hypothetical protein
		Chr11	LOC_Os11g06259	2994103	2998680	retrotransposon protein, putative, Ty3-gypsy subclass
		Chr11	LOC_Os11g06268	3002623	3007200	retrotransposon protein, putative, Ty3-gypsy subclass, expressed
		Chr11	LOC_Os11g06280	3010164	3016806	transposon protein, putative, unclassified, expressed
		Chr11	LOC_Os11g06290	3019550	3022478	expressed protein
		Chr11	LOC_Os11g06300	3023705	3025129	expressed protein
		Chr11	LOC_Os11g06310	3026741	3027364	integral membrane protein, putative, expressed
		Chr11	LOC_Os11g06320	3027596	3031893	expressed protein
		Chr11	LOC_Os11g06330	3035580	3037128	expressed protein
		Chr11	LOC_Os11g06340	3037873	3039854	ubiquinol-cytochrome C reductase hinge protein, putative, expressed
		Chr11	LOC_Os11g06350	3040532	3045301	expressed protein
		Chr11	LOC_Os11g06360	3055104	3055328	hypothetical protein
		Chr11	LOC_Os11g06370	3063521	3066036	expressed protein
		Chr11	LOC_Os11g06380	3066822	3071755	transposon protein, putative, unclassified, expressed
		Chr11	LOC_Os11g06390	3078859	3081524	actin, putative, expressed
		Chr11	LOC_Os11g06400	3082061	3089983	retrotransposon protein, putative, unclassified, expressed
		Chr11	LOC_Os11g06410	3091513	3096323	homeodomain, putative, expressed
		Chr11	LOC_Os11g06420	3098464	3102676	OsFBT13 - F-box and tubby domain containing protein, expressed
		Chr11	LOC_Os11g06430	3105022	3107093	hypothetical protein
		Chr11	LOC_Os11g06440	3110576	3112430	expressed protein
		Chr11	LOC_Os11g06450	3112953	3113893	hypothetical protein
		Chr11	LOC_Os11g06460	3116299	3118579	ribosome inactivating protein, expressed
		Chr11	LOC_Os11g06470	3125246	3129202	retrotransposon protein, putative, unclassified, expressed
		Chr11	LOC_Os11g06480	3131826	3134282	expressed protein
		Chr11	LOC_Os11g06490	3134886	3136630	ribosome inactivating protein, putative, expressed
		Chr11	LOC_Os11g06500	3138028	3140355	retrotransposon protein, putative, unclassified, expressed
		Chr11	LOC_Os11g06520	3147493	3147918	thiamine pyrophosphate enzyme, N-terminal TPP binding domain containing protein, expressed
		Chr11	LOC_Os11g06530	3150170	3151031	expressed protein
		Chr11	LOC_Os11g06540	3151566	3151937	expressed protein
		Chr11	LOC_Os11g06550	3152653	3153193	hypothetical protein
		Chr11	LOC_Os11g06560	3154922	3155463	jasmonate-induced protein, putative
		Chr11	LOC_Os11g06570	3159728	3175505	transposon protein, putative, CACTA, En/Spm sub-class, expressed
		Chr11	LOC_Os11g06580	3178940	3181626	OsFBX397 - F-box domain containing protein, expressed
		Chr11	LOC_Os11g06590	3183394	3184169	alcohol dehydrogenase GroES-like domain containing protein, expressed
		Chr11	LOC_Os11g06595	3184544	3185112	expressed protein
		Chr11	LOC_Os11g06600	3187864	3192382	retrotransposon protein, putative, unclassified, expressed
		Chr11	LOC_Os11g06610	3194290	3195208	jasmonate-induced protein, putative, expressed
		Chr11	LOC_Os11g06620	3198650	3210875	transposon protein, putative, CACTA, En/Spm sub-class, expressed
		Chr11	LOC_Os11g06630	3211305	3212180	ribosome inactivating protein, putative, expressed
		Chr11	LOC_Os11g06640	3223280	3229165	transposon protein, putative, CACTA, En/Spm sub-class, expressed
		Chr11	LOC_Os11g06650	3233711	3236546	transcription elongation factor protein, putative, expressed
		Chr11	LOC_Os11g06660	3244010	3244288	expressed protein
		Chr11	LOC_Os11g06670	3246517	3249930	expressed protein
		Chr11	LOC_Os11g06680	3250101	3254509	expressed protein
		Chr11	LOC_Os11g06690	3256399	3261237	serine esterase family protein, putative, expressed
		Chr11	LOC_Os11g06700	3266129	3268401	exo70 exocyst complex subunit, putative, expressed
		Chr11	LOC_Os11g06710	3269658	3270868	hypothetical protein
		Chr11	LOC_Os11g06720	3278435	3279425	abscisic stress-ripening, putative, expressed
		Chr11	LOC_Os11g06730	3288494	3289070	ECAGL2 - ECA1 gametogenesis related family protein precursor, expressed
		Chr11	LOC_Os11g06740	3290806	3293567	syntaxin 6, putative, expressed
		Chr11	LOC_Os11g06750	3294148	3297139	ribosomal protein L3, putative, expressed
		Chr11	LOC_Os11g06760	3297930	3303336	protein of unknown function domain containing protein, expressed
		Chr11	LOC_Os11g06770	3307500	3309951	ethylene-responsive transcription factor ERF110, putative, expressed
		Chr11	LOC_Os11g06780	3314083	3316292	serine/threonine-protein kinase BRI1-like 1 precursor, putative, expressed
		Chr11	LOC_Os11g06790	3327602	3328310	retrotransposon protein, putative, unclassified, expressed
		Chr11	LOC_Os11g06800	3330523	3331395	retrotransposon protein, putative, unclassified, expressed
		Chr11	LOC_Os11g06810	3332446	3338962	expressed protein
		Chr11	LOC_Os11g06820	3342973	3344692	transmembrane amino acid transporter protein, putative, expressed
		Chr11	LOC_Os11g06830	3352321	3352769	hypothetical protein
		Chr11	LOC_Os11g06840	3357266	3359733	ZOS11-01 - C2H2 zinc finger protein, expressed
		Chr11	LOC_Os11g06850	3363139	3364105	hypothetical protein
		Chr11	LOC_Os11g06860	3367561	3368847	expressed protein
		Chr11	LOC_Os11g06870	3369107	3370840	glyoxal oxidase-related, putative, expressed
		Chr11	LOC_Os11g06880	3374944	3377966	acyl-CoA synthetase, putative, expressed
		Chr11	LOC_Os11g06890	3378031	3380310	vacuolar ATP synthase, putative, expressed
		Chr11	LOC_Os11g06900	3382384	3388992	amidase family protein, putative, expressed
		Chr11	LOC_Os11g06910	3389286	3395929	myosin heavy chain-related, putative, expressed
		Chr11	LOC_Os11g06920	3401939	3408241	retrotransposon protein, putative, Ty3-gypsy subclass, expressed
		Chr11	LOC_Os11g06930	3418535	3424010	CBS domain-containing protein, putative, expressed
		Chr11	LOC_Os11g06934	3425822	3433434	expressed protein
		Chr11	LOC_Os11g06940	3440946	3441819	retrotransposon protein, putative, unclassified
		Chr11	LOC_Os11g06950	3443302	3443661	expressed protein
		Chr11	LOC_Os11g06960	3452304	3457103	retrotransposon protein, putative, unclassified, expressed
		Chr11	LOC_Os11g06970	3458827	3459285	retrotransposon protein, putative, Ty3-gypsy subclass, expressed
		Chr11	LOC_Os11g06980	3463899	3468002	BURP domain containing protein, expressed
		Chr11	LOC_Os11g06990	3472992	3477559	expressed protein
		Chr11	LOC_Os11g07000	3482421	3483866	expressed protein
		Chr11	LOC_Os11g07010	3484392	3485242	expressed protein
		Chr11	LOC_Os11g07020	3488553	3491659	fructose-bisphospate aldolase isozyme, putative, expressed
		Chr11	LOC_Os11g07030	3492462	3494738	integrator complex subunit 3, putative, expressed
		Chr11	LOC_Os11g07040	3495218	3499974	CAMK_CAMK_like.43 - CAMK includes calcium/calmodulin depedent protein kinases, expressed
		Chr11	LOC_Os11g07050	3506822	3512780	FHA domain containing protein, putative, expressed
		Chr11	LOC_Os11g07060	3517013	3522211	receptor protein kinase CLAVATA1 precursor, putative, expressed
		Chr11	LOC_Os11g07070	3523428	3524160	expressed protein
		Chr11	LOC_Os11g07080	3527261	3530578	transposon protein, putative, unclassified, expressed
		Chr11	LOC_Os11g07090	3532246	3533847	pectinesterase, putative, expressed
		Chr11	LOC_Os11g07100	3535405	3540184	receptor-like protein kinase precursor, putative, expressed
		Chr11	LOC_Os11g07120	3541120	3545648	receptor kinase-like protein, identical, putative, expressed
		Chr11	LOC_Os11g07124	3548134	3552354	EFR, putative, expressed
		Chr11	LOC_Os11g07130	3552205	3553932	receptor kinase, putative, expressed
		Chr11	LOC_Os11g07140	3555763	3557873	receptor kinase, putative, expressed
		Chr11	LOC_Os11g07150	3563597	3565365	retrotransposon protein, putative, unclassified, expressed
		Chr11	LOC_Os11g07160	3565702	3568839	receptor protein kinase CLAVATA1 precursor, putative, expressed
		Chr11	LOC_Os11g07170	3581091	3584159	receptor kinase, putative, expressed
		Chr11	LOC_Os11g07180	3586655	3592448	receptor protein kinase CLAVATA1 precursor, putative, expressed
		Chr11	LOC_Os11g07190	3593801	3594924	expressed protein
		Chr11	LOC_Os11g07200	3607019	3620648	receptor protein kinase CLAVATA1 precursor, putative, expressed
		Chr11	LOC_Os11g07220	3620978	3623126	retrotransposon protein, putative, unclassified, expressed
		Chr11	LOC_Os11g07225	3627548	3631952	expressed protein
		Chr11	LOC_Os11g07230	3634792	3638663	receptor kinase, putative, expressed
		Chr11	LOC_Os11g07240	3640868	3644003	serine/threonine-protein kinase BRI1-like 2 precursor, putative, expressed
		Chr11	LOC_Os11g07250	3649576	3652796	receptor kinase, putative, expressed
		Chr11	LOC_Os11g07260	3657825	3661470	expressed protein
		Chr11	LOC_Os11g07270	3663924	3667770	expressed protein
		Chr11	LOC_Os11g07280	3668064	3673502	coatomer subunit beta-1, putative, expressed
		Chr11	LOC_Os11g07290	3675068	3677298	expressed protein
		Chr11	LOC_Os11g07300	3681001	3681865	retrotransposon protein, putative, LINE subclass, expressed
		Chr11	LOC_Os11g07310	3682553	3683166	expressed protein
		Chr11	LOC_Os11g07320	3685838	3687652	expressed protein
		Chr11	LOC_Os11g07330	3689336	3691054	expressed protein
		Chr11	LOC_Os11g07340	3702950	3703819	expressed protein
		Chr11	LOC_Os11g07350	3704950	3705942	expressed protein
		Chr11	LOC_Os11g07360	3707959	3709644	expressed protein
		Chr11	LOC_Os11g07370	3711183	3713061	expressed protein
		Chr11	LOC_Os11g07380	3714847	3716567	expressed protein
29	qCHL2.20	Chr2	LOC_Os02g33980	20258126	20258521	expressed protein
		Chr2	LOC_Os02g33990	20287551	20292486	transposon protein, putative, CACTA, En/Spm sub-class, expressed
		Chr2	LOC_Os02g34000	20293918	20297222	transposon protein, putative, CACTA, En/Spm sub-class, expressed
		Chr2	LOC_Os02g34010	20311381	20316953	transposon protein, putative, CACTA, En/Spm sub-class, expressed
		Chr2	LOC_Os02g34020	20319546	20322125	transposon protein, putative, CACTA, En/Spm sub-class
		Chr2	LOC_Os02g34030	20323137	20327408	retrotransposon protein, putative, unclassified, expressed
		Chr2	LOC_Os02g34040	20338468	20342692	retrotransposon protein, putative, Ty1-copia subclass, expressed
30	qCHL2.30	Chr2	LOC_Os02g49670	30352699	30356937	zinc knuckle family protein, expressed
		Chr2	LOC_Os02g49680	30361876	30363745	arsenate reductase, putative, expressed
		Chr2	LOC_Os02g49690	30364405	30365822	ACT domain-containing protein, putative, expressed
		Chr2	LOC_Os02g49700	30381303	30383661	homeobox associated leucine zipper, putative, expressed
		Chr2	LOC_Os02g49710	30390464	30391296	RING finger protein, putative, expressed
		Chr2	LOC_Os02g49720	30392547	30396656	aldehyde dehydrogenase, putative, expressed
		Chr2	LOC_Os02g49730	30398308	30403935	pre-mRNA processing ribonucleoprotein, binding region, putative, expressed
31	qCHL3.26	Chr3	LOC_Os03g47190	26706239	26708042	expressed protein
32	qCHL11.1	Chr11	LOC_Os11g03070	1085610	1088359	ATCHX, putative, expressed
		Chr11	LOC_Os11g03080	1089497	1090131	hypothetical protein
		Chr11	LOC_Os11g03090	1099683	1105838	retrotransposon protein, putative, unclassified, expressed
		Chr11	LOC_Os11g03100	1106466	1109767	retrotransposon protein, putative, unclassified, expressed
		Chr11	LOC_Os11g03110	1119742	1123350	GRAS family transcription factor domain containing protein, expressed
		Chr11	LOC_Os11g03120	1126513	1127412	hypothetical protein
		Chr11	LOC_Os11g03130	1128553	1130425	E2F-related protein, putative, expressed
		Chr11	LOC_Os11g03140	1131698	1132362	expressed protein
		Chr11	LOC_Os11g03150	1133889	1134959	retrotransposon protein, putative, SINE subclass, expressed
		Chr11	LOC_Os11g03160	1136056	1141411	glycosyl transferase, family 8, putative, expressed
		Chr11	LOC_Os11g03170	1149402	1150618	retrotransposon protein, putative, unclassified, expressed
		Chr11	LOC_Os11g03180	1154272	1156156	expressed protein
		Chr11	LOC_Os11g03190	1158461	1160596	expressed protein
		Chr11	LOC_Os11g03200	1162136	1164910	EMB2748, putative, expressed
		Chr11	LOC_Os11g03210	1166519	1167163	glutathione S-transferase, N-terminal domain containing protein
		Chr11	LOC_Os11g03220	1167726	1170428	RNA binding protein, putative, expressed
		Chr11	LOC_Os11g03230	1175874	1178218	nucleoside-triphosphatase, putative, expressed
		Chr11	LOC_Os11g03240	1186104	1189696	MATE efflux family protein, putative, expressed
		Chr11	LOC_Os11g03250	1190925	1194964	retrotransposon protein, putative, Ty3-gypsy subclass, expressed
		Chr11	LOC_Os11g03260	1196298	1197831	ligA, putative, expressed
		Chr11	LOC_Os11g03270	1202740	1208798	nucleoside-triphosphatase, putative, expressed
		Chr11	LOC_Os11g03280	1210588	1214219	transposon protein, putative, unclassified, expressed
		Chr11	LOC_Os11g03290	1222800	1226701	nucleoside-triphosphatase, putative, expressed
		Chr11	LOC_Os11g03300	1233928	1236052	NAC domain transcription factor, putative, expressed
		Chr11	LOC_Os11g03310	1240058	1245394	no apical meristem protein, putative, expressed
		Chr11	LOC_Os11g03320	1246704	1248227	expressed protein
		Chr11	LOC_Os11g03330	1250528	1253980	transposon protein, putative, CACTA, En/Spm sub-class, expressed
		Chr11	LOC_Os11g03340	1254748	1256914	hypothetical protein
		Chr11	LOC_Os11g03360	1261956	1267499	RNA-directed DNA polymerase, putative, expressed
		Chr11	LOC_Os11g03370	1269314	1271303	no apical meristem protein, putative, expressed
		Chr11	LOC_Os11g03380	1274454	1279091	expressed protein
		Chr11	LOC_Os11g03390	1280033	1281762	FHA domain containing protein, putative, expressed
		Chr11	LOC_Os11g03400	1285392	1286291	ribosomal protein, putative, expressed
		Chr11	LOC_Os11g03410	1288704	1292354	exostosin family domain containing protein, expressed
33	qCHL11.2	Chr11	LOC_Os11g05780	2665214	2666529	DUF623 domain containing protein, expressed
		Chr11	LOC_Os11g05790	2677568	2679826	expressed protein
		Chr11	LOC_Os11g05800	2682643	2687848	HVA22, putative, expressed
		Chr11	LOC_Os11g05810	2687944	2689079	expressed protein
		Chr11	LOC_Os11g05820	2696427	2699725	transposon protein, putative, Mutator sub-class, expressed
		Chr11	LOC_Os11g05830	2708100	2708438	expressed protein
		Chr11	LOC_Os11g05840	2713009	2724275	retrotransposon protein, putative, Ty1-copia subclass, expressed
34	qSHL1.1	Chr1	LOC_Os01g03970	1710239	1710550	expressed protein
		Chr1	LOC_Os01g03980	1711930	1712947	expressed protein
		Chr1	LOC_Os01g03989	1718965	1719370	expressed protein
		Chr1	LOC_Os01g04000	1731553	1731945	hypothetical protein
		Chr1	LOC_Os01g04005	1733867	1738307	expressed protein
		Chr1	LOC_Os01g04010	1738965	1739492	expressed protein
		Chr1	LOC_Os01g04020	1746416	1748549	AP2 domain containing protein, expressed
35	qSHL1.7a	Chr1	LOC_Os01g13040	7259786	7260671	expressed protein
		Chr1	LOC_Os01g13050	7263022	7263843	long cell-linked locus protein, putative, expressed
		Chr1	LOC_Os01g13060	7265228	7273237	CK1_CaseinKinase_1.1 - CK1 includes the casein kinase 1 kinases, expressed
		Chr1	LOC_Os01g13070	7276019	7277972	expressed protein
		Chr1	LOC_Os01g13080	7278720	7280250	60S acidic ribosomal protein, putative, expressed
		Chr1	LOC_Os01g13090	7281734	7285992	nucleic acid binding protein, putative, expressed
		Chr1	LOC_Os01g13100	7287907	7294236	KH domain containing protein, putative, expressed
36	qSHL1.7b	Chr1	LOC_Os01g13490	7519617	7524433	expressed protein
		Chr1	LOC_Os01g13500	7528649	7530136	expressed protein
		Chr1	LOC_Os01g13510	7543671	7544510	expressed protein
		Chr1	LOC_Os01g13520	7546885	7551996	auxin response factor 1, putative, expressed
		Chr1	LOC_Os01g13530	7557172	7560626	ABIL2, putative, expressed
37	qSHL1.38	Chr1	LOC_Os01g65940	38283814	38286794	expressed protein
		Chr1	LOC_Os01g65950	38287883	38290987	thioesterase family protein, putative, expressed
		Chr1	LOC_Os01g65970	38291810	38292621	transcription factor HBP-1b, putative, expressed
		Chr1	LOC_Os01g65980	38297488	38297916	retrotransposon protein, putative, Ty3-gypsy subclass, expressed
		Chr1	LOC_Os01g65986	38299999	38305642	DUF803 domain containing, putative, expressed
		Chr1	LOC_Os01g65992	38305824	38306734	expressed protein
		Chr1	LOC_Os01g66000	38306156	38307729	NADH dehydrogenase I subunit N, putative, expressed
		Chr1	LOC_Os01g66010	38310583	38313631	amino acid transporter, putative, expressed
		Chr1	LOC_Os01g66020	38319060	38321000	protein kinase family protein, putative, expressed
		Chr1	LOC_Os01g66030	38320785	38324074	OsMADS2 - MADS-box family gene with MIKCc type-box, expressed
		Chr1	LOC_Os01g66040	38324530	38325583	receptor kinase, putative, expressed
		Chr1	LOC_Os01g66050	38329179	38332595	wound-responsive family protein, putative, expressed
		Chr1	LOC_Os01g66060	38336217	38337612	expressed protein
		Chr1	LOC_Os01g66070	38344410	38344937	PHD-finger domain containing protein, putative
		Chr1	LOC_Os01g66080	38346711	38349796	retrotransposon protein, putative, unclassified, expressed
		Chr1	LOC_Os01g66090	38352142	38358147	retrotransposon protein, putative, unclassified, expressed
		Chr1	LOC_Os01g66100	38382382	38385504	gibberellin 20 oxidase 2, putative, expressed
		Chr1	LOC_Os01g66110	38386267	38391780	methyltransferase, putative, expressed
		Chr1	LOC_Os01g66120	38398517	38401533	No apical meristem protein, putative, expressed
		Chr1	LOC_Os01g66130	38409201	38413065	armadillo/beta-catenin repeat family protein, putative, expressed
		Chr1	LOC_Os01g66140	38413166	38424621	plus-3 domain containing protein, putative, expressed
		Chr1	LOC_Os01g66150	38431286	38433670	expressed protein
		Chr1	LOC_Os01g66160	38435460	38437074	pentatricopeptide, putative, expressed
		Chr1	LOC_Os01g66170	38436842	38440460	SNARE associated Golgi protein, putative, expressed
		Chr1	LOC_Os01g66180	38443627	38446431	cytochrome c, putative, expressed
		Chr1	LOC_Os01g66190	38447688	38450486	expressed protein
		Chr1	LOC_Os01g66200	38454786	38460564	expressed protein
		Chr1	LOC_Os01g66210	38464169	38465598	retrotransposon protein, putative, Ty3-gypsy subclass
		Chr1	LOC_Os01g66230	38469633	38475218	csAtPR5, putative, expressed
		Chr1	LOC_Os01g66240	38475617	38480790	mitochondrion protein, putative, expressed
		Chr1	LOC_Os01g66250	38481235	38484007	S-locus-like receptor protein kinase, putative, expressed
		Chr1	LOC_Os01g66260	38484468	38485604	expressed protein
		Chr1	LOC_Os01g66270	38489525	38490169	AP2 domain containing protein, expressed
		Chr1	LOC_Os01g66280	38491271	38494134	transcriptional regulator, putative, expressed
		Chr1	LOC_Os01g66290	38500880	38505127	OsMADS21 - MADS-box family gene with MIKCc type-box, expressed
		Chr1	LOC_Os01g66300	38509123	38513616	KH domain containing protein, putative, expressed
		Chr1	LOC_Os01g66310	38516417	38516837	expressed protein
		Chr1	LOC_Os01g66320	38517502	38520259	expressed protein
		Chr1	LOC_Os01g66330	38520632	38526409	ATP-dependent Clp protease ATP-binding subunit clpX, putative, expressed
		Chr1	LOC_Os01g66340	38527961	38528185	expressed protein
		Chr1	LOC_Os01g66350	38534823	38540370	DUF647 domain containing protein, putative, expressed
		Chr1	LOC_Os01g66360	38541818	38546204	2-C-methyl-D-erythritol 4-phosphate cytidylyltransferase, putative, expressed
		Chr1	LOC_Os01g66379	38545579	38558381	expressed protein
		Chr1	LOC_Os01g66400	38559137	38559669	expressed protein
		Chr1	LOC_Os01g66410	38560561	38561924	expressed protein
		Chr1	LOC_Os01g66420	38566147	38570861	PHD finger protein, putative, expressed
		Chr1	LOC_Os01g66440	38574115	38580107	expressed protein
		Chr1	LOC_Os01g66450	38582407	38585317	retrotransposon protein, putative, unclassified, expressed
		Chr1	LOC_Os01g66460	38585647	38588740	retrotransposon protein, putative, Ty3-gypsy subclass, expressed
		Chr1	LOC_Os01g66470	38588927	38591752	retrotransposon protein, putative, Ty3-gypsy subclass, expressed
		Chr1	LOC_Os01g66480	38594450	38594743	expressed protein
		Chr1	LOC_Os01g66490	38611435	38614057	no apical meristem protein, putative, expressed
38	qSHL2.18	Chr2	LOC_Os02g31840	18805483	18806589	expressed protein
		Chr2	LOC_Os02g31845	18811834	18812650	expressed protein
		Chr2	LOC_Os02g31850	18813074	18816005	transposon protein, putative, unclassified, expressed
		Chr2	LOC_Os02g31860	18818133	18821373	expressed protein
		Chr2	LOC_Os02g31867	18824559	18826150	expressed protein
		Chr2	LOC_Os02g31874	18827025	18831745	DUF803 domain containing, putative, expressed
		Chr2	LOC_Os02g31890	18839194	18842419	ZOS2-08 - C2H2 zinc finger protein, expressed
		Chr2	LOC_Os02g31910	18845259	18851842	potassium transporter, putative, expressed
		Chr2	LOC_Os02g31920	18859234	18860105	expressed protein
		Chr2	LOC_Os02g31922	18860347	18860988	expressed protein
		Chr2	LOC_Os02g31924	18861405	18862005	expressed protein
		Chr2	LOC_Os02g31926	18862133	18863203	expressed protein
		Chr2	LOC_Os02g31940	18872288	18878500	potassium transporter, putative, expressed
		Chr2	LOC_Os02g31950	18882454	18882729	expressed protein
		Chr2	LOC_Os02g31960	18889920	18892036	ATP/GTP binding protein, putative, expressed
		Chr2	LOC_Os02g31970	18897549	18902091	retrotransposon protein, putative, unclassified, expressed
		Chr2	LOC_Os02g31980	18902614	18902913	proton-dependent oligopeptide transport, putative, expressed
		Chr2	LOC_Os02g31990	18903820	18904239	expressed protein
		Chr2	LOC_Os02g32000	18905459	18905692	expressed protein
		Chr2	LOC_Os02g32009	18908678	18909567	expressed protein
		Chr2	LOC_Os02g32020	18910897	18913074	expressed protein
		Chr2	LOC_Os02g32030	18916934	18922068	elongation factor, putative, expressed
		Chr2	LOC_Os02g32040	18923622	18924341	AP2 domain containing protein, expressed
		Chr2	LOC_Os02g32050	18931644	18933010	conserved hypothetical protein
		Chr2	LOC_Os02g32060	18936317	18939517	hydrolase, NUDIX family, domain containing protein, expressed
39	qSHL3.34	Chr3	LOC_Os03g61120	34715396	34721075	anthranilate synthase component I-1, chloroplast precursor, putative, expressed
		Chr3	LOC_Os03g61130	34724320	34727310	phosphoesterase family protein, putative, expressed
		Chr3	LOC_Os03g61140	34728217	34731531	expressed protein
		Chr3	LOC_Os03g61150	34733453	34734765	expressed protein
		Chr3	LOC_Os03g61160	34739006	34740507	expressed protein
		Chr3	LOC_Os03g61170	34743625	34745340	retrotransposon protein, putative, unclassified
		Chr3	LOC_Os03g61180	34746095	34749243	retrotransposon protein, putative, unclassified, expressed
		Chr3	LOC_Os03g61190	34750809	34754441	retrotransposon protein, putative, unclassified, expressed
		Chr3	LOC_Os03g61200	34756011	34758997	expressed protein
		Chr3	LOC_Os03g61210	34759288	34763054	domain of unknown function domain containing protein, expressed
		Chr3	LOC_Os03g61220	34765939	34772346	DEAD-box ATP-dependent RNA helicase 3, putative, expressed
		Chr3	LOC_Os03g61230	34775965	34776975	expressed protein
		Chr3	LOC_Os03g61240	34778669	34779756	expressed protein
		Chr3	LOC_Os03g61249	34783894	34784844	RD26, putative, expressed
		Chr3	LOC_Os03g61260	34785473	34787514	ribosomal L18p/L5e family protein, putative, expressed
		Chr3	LOC_Os03g61270	34792025	34793869	OsMan04 - Endo-Beta-Mannanase, expressed
		Chr3	LOC_Os03g61280	34797500	34800810	OsMan05 - Endo-Beta-Mannanase, expressed
		Chr3	LOC_Os03g61290	34802922	34807906	ATCHX, putative, expressed
		Chr3	LOC_Os03g61310	34810077	34813242	receptor-like protein kinase, putative, expressed
		Chr3	LOC_Os03g61319	34814137	34815087	RD26, putative, expressed
		Chr3	LOC_Os03g61330	34817125	34820371	fumarylacetoacetase, putative, expressed
		Chr3	LOC_Os03g61340	34820685	34823529	hydrolase, alpha/beta fold family domain containing protein, expressed
		Chr3	LOC_Os03g61360	34825481	34828944	hydrolase, alpha/beta fold family domain containing protein, expressed
		Chr3	LOC_Os03g61370	34831262	34832377	retrotransposon protein, putative, unclassified
		Chr3	LOC_Os03g61380	34836427	34837413	retrotransposon protein, putative, unclassified, expressed
		Chr3	LOC_Os03g61390	34840897	34843199	retrotransposon protein, putative, unclassified, expressed
		Chr3	LOC_Os03g61400	34843844	34849600	retrotransposon protein, putative, unclassified, expressed
		Chr3	LOC_Os03g61410	34851536	34852552	expressed protein
		Chr3	LOC_Os03g61419	34853233	34854294	expressed protein
		Chr3	LOC_Os03g61430	34857113	34857884	uncharacterized Cys-rich domain containing protein, putative, expressed
		Chr3	LOC_Os03g61440	34860760	34861422	uncharacterized Cys-rich domain containing protein, putative, expressed
		Chr3	LOC_Os03g61450	34864273	34865301	transposon protein, putative, unclassified, expressed
		Chr3	LOC_Os03g61460	34865760	34866922	hypothetical protein
		Chr3	LOC_Os03g61470	34870676	34871354	uncharacterized Cys-rich domain containing protein, putative, expressed
		Chr3	LOC_Os03g61480	34873910	34874540	uncharacterized Cys-rich domain containing protein, putative, expressed
		Chr3	LOC_Os03g61490	34878043	34879009	expressed protein
		Chr3	LOC_Os03g61500	34883811	34884470	uncharacterized Cys-rich domain containing protein, putative, expressed
		Chr3	LOC_Os03g61510	34891135	34892049	pectinesterase inhibitor domain containing protein, expressed
		Chr3	LOC_Os03g61530	34895344	34896125	invertase/pectin methylesterase inhibitor family protein, putative, expressed
		Chr3	LOC_Os03g61540	34896332	34900930	lipase class 3 family protein, putative, expressed
		Chr3	LOC_Os03g61550	34904864	34906089	heat shock protein DnaJ, putative, expressed
		Chr3	LOC_Os03g61560	34906623	34912027	expressed protein
		Chr3	LOC_Os03g61570	34913404	34914861	expressed protein
		Chr3	LOC_Os03g61580	34918614	34922707	expressed protein
		Chr3	LOC_Os03g61590	34923276	34923820	expressed protein
		Chr3	LOC_Os03g61600	34923862	34926706	phosphoribosylformylglycinamidine synthase, putative, expressed
		Chr3	LOC_Os03g61610	34927341	34928622	expressed protein
		Chr3	LOC_Os03g61620	34932350	34937394	expressed protein
		Chr3	LOC_Os03g61630	34939258	34941366	WD domain, G-beta repeat domain containing protein, expressed
		Chr3	LOC_Os03g61640	34941602	34944655	ZOS3-23 - C2H2 zinc finger protein, expressed
		Chr3	LOC_Os03g61650	34945841	34946935	expressed protein
		Chr3	LOC_Os03g61660	34948005	34952063	retrotransposon protein, putative, unclassified, expressed
		Chr3	LOC_Os03g61670	34951952	34955910	calreticulin precursor, putative, expressed
		Chr3	LOC_Os03g61680	34957020	34959386	huntingtin-interacting protein HYPK, putative, expressed
		Chr3	LOC_Os03g61690	34960967	34964362	protein phosphatase 2C, putative, expressed
		Chr3	LOC_Os03g61700	34965492	34972748	expressed protein
		Chr3	LOC_Os03g61710	34974705	34980412	GHMP kinases ATP-binding protein, putative, expressed
		Chr3	LOC_Os03g61720	34985196	34990759	glycerol-3-phosphate acyltransferase, putative, expressed
		Chr3	LOC_Os03g61730	34991850	34997730	heat shock protein DnaJ, putative, expressed
		Chr3	LOC_Os03g61740	35002598	35004190	sex determination protein tasselseed-2, putative, expressed
		Chr3	LOC_Os03g61750	35004538	35007724	expressed protein
		Chr3	LOC_Os03g61760	35008001	35015730	OsSPL6 - SBP-box gene family member, expressed
		Chr3	LOC_Os03g61770	35018189	35020554	expressed protein
		Chr3	LOC_Os03g61780	35025973	35028771	glucan endo-1,3-beta-glucosidase-related, putative, expressed
		Chr3	LOC_Os03g61790	35028984	35031797	RNA 3-terminal phosphate cyclase, putative, expressed
		Chr3	LOC_Os03g61800	35037354	35041627	polygalacturonase, putative, expressed
		Chr3	LOC_Os03g61810	35041954	35044654	tRNA-specific adenosine deaminase, putative, expressed
		Chr3	LOC_Os03g61829	35053006	35055403	haloacid dehalogenase-like hydrolase family protein, putative, expressed
		Chr3	LOC_Os03g61840	35056765	35058582	expressed protein
40	qSHL5.3	Chr5	LOC_Os05g06520	3355544	3355798	helix-loop-helix DNA-binding domain containing protein, expressed
		Chr5	LOC_Os05g06530	3361185	3364576	expressed protein
		Chr5	LOC_Os05g06540	3369008	3372499	expressed protein
		Chr5	LOC_Os05g06550	3379811	3380261	expressed protein
		Chr5	LOC_Os05g06560	3382730	3384273	expressed protein
		Chr5	LOC_Os05g06570	3392833	3395879	retrotransposon protein, putative, Ty3-gypsy subclass, expressed
		Chr5	LOC_Os05g06580	3398970	3400800	retrotransposon protein, putative, unclassified, expressed
		Chr5	LOC_Os05g06590	3404868	3407682	retrotransposon protein, putative, Ty3-gypsy subclass, expressed
		Chr5	LOC_Os05g06600	3408467	3410871	expressed protein
		Chr5	LOC_Os05g06610	3411831	3416277	retrotransposon protein, putative, unclassified, expressed
		Chr5	LOC_Os05g06620	3420499	3422472	retrotransposon protein, putative, unclassified
		Chr5	LOC_Os05g06630	3424665	3428826	expressed protein
		Chr5	LOC_Os05g06640	3431017	3433112	retrotransposon protein, putative, unclassified, expressed
		Chr5	LOC_Os05g06650	3434468	3438322	expressed protein
		Chr5	LOC_Os05g06660	3439210	3443769	OsSCP26 - Putative Serine Carboxypeptidase homologue, expressed
		Chr5	LOC_Os05g06670	3459616	3465991	gibberellin 2-oxidase, putative, expressed
		Chr5	LOC_Os05g06680	3463349	3468755	expressed protein
		Chr5	LOC_Os05g06690	3472305	3485106	HECT-domain domain containing protein, expressed
		Chr5	LOC_Os05g06700	3489166	3492295	expressed protein
		Chr5	LOC_Os05g06710	3492616	3496759	GDSL-like lipase/acylhydrolase, putative, expressed
		Chr5	LOC_Os05g06720	3499097	3500826	GDSL-like lipase/acylhydrolase, putative, expressed
41	qSHL5.4	Chr5	LOC_Os05g08370	4565177	4571461	CESA1 - cellulose synthase, expressed
		Chr5	LOC_Os05g08380	4575214	4575792	myosin heavy chain-related, putative, expressed
		Chr5	LOC_Os05g08390	4578891	4579559	expressed protein
		Chr5	LOC_Os05g08400	4581331	4584038	zinc finger C-x8-C-x5-C-x3-H type family protein, expressed
		Chr5	LOC_Os05g08410	4585199	4588999	ATP10 protein, expressed
		Chr5	LOC_Os05g08414	4589148	4591674	expressed protein
		Chr5	LOC_Os05g08420	4593197	4594041	expressed protein
		Chr5	LOC_Os05g08430	4600979	4607413	boron transporter protein, putative, expressed
		Chr5	LOC_Os05g08440	4610870	4612756	OsFBX163 - F-box domain containing protein, expressed
		Chr5	LOC_Os05g08450	4613625	4615302	expressed protein
		Chr5	LOC_Os05g08460	4621561	4623045	OsFBX164 - F-box domain containing protein, expressed
		Chr5	LOC_Os05g08470	4625257	4625891	expressed protein
		Chr5	LOC_Os05g08480	4626220	4628310	cytokinin-O-glucosyltransferase 1, putative, expressed
		Chr5	LOC_Os05g08490	4635440	4636365	cytokinin-O-glucosyltransferase 1, putative, expressed
		Chr5	LOC_Os05g08500	4637133	4643188	transposon protein, putative, unclassified, expressed
		Chr5	LOC_Os05g08510	4644190	4645602	glucosyltransferase, putative
		Chr5	LOC_Os05g08530	4653226	4658218	phototropic-responsive NPH3 family protein, putative, expressed
		Chr5	LOC_Os05g08540	4660662	4662589	gibberellin 3-beta-dioxygenase 2-2, putative, expressed
		Chr5	LOC_Os05g08550	4663623	4664472	expressed protein
		Chr5	LOC_Os05g08554	4665264	4667919	expressed protein
		Chr5	LOC_Os05g08560	4669106	4672385	transposon protein, putative, unclassified, expressed
		Chr5	LOC_Os05g08570	4681460	4684084	OsIAA15 - Auxin-responsive Aux/IAA gene family member, expressed
		Chr5	LOC_Os05g08580	4699500	4700432	hypothetical protein
42	qSHL5.6	Chr5	LOC_Os05g11260	6358099	6362407	expressed protein
		Chr5	LOC_Os05g11270	6366180	6367295	transposon protein, putative, CACTA, En/Spm sub-class
		Chr5	LOC_Os05g11280	6367905	6369392	transposon protein, putative, CACTA, En/Spm sub-class
		Chr5	LOC_Os05g11290	6371866	6373220	retrotransposon protein, putative, Ty1-copia subclass, expressed
		Chr5	LOC_Os05g11300	6380147	6380983	expressed protein
		Chr5	LOC_Os05g11310	6383382	6385533	expressed protein
		Chr5	LOC_Os05g11320	6393880	6396096	metallothionein-like protein 3B, putative, expressed
		Chr5	LOC_Os05g11330	6405567	6406491	RALFL19 - Rapid ALkalinization Factor RALF family protein precursor, expressed
		Chr5	LOC_Os05g11340	6408964	6409859	expressed protein
		Chr5	LOC_Os05g11350	6414744	6416363	expressed protein
		Chr5	LOC_Os05g11360	6416527	6417129	DTDP-D-glucose 4,6-dehydratase, putative, expressed
		Chr5	LOC_Os05g11370	6419463	6423051	expressed protein
		Chr5	LOC_Os05g11380	6426374	6434650	OsMADS66 - MADS-box family gene with MIKCc type-box, expressed
43	qSHL12.25	Chr12	LOC_Os12g41510	25710627	25712683	cysteine-rich receptor-like protein kinase 31 precursor, putative, expressed
		Chr12	LOC_Os12g41520	25713221	25714345	cysteine-rich repeat secretory protein 26 precursor, putative, expressed
		Chr12	LOC_Os12g41530	25718624	25720790	cysteine-rich receptor-like protein kinase 8 precursor, putative, expressed
		Chr12	LOC_Os12g41540	25722809	25725240	expressed protein
		Chr12	LOC_Os12g41550	25726236	25726754	expressed protein
		Chr12	LOC_Os12g41560	25727713	25729368	expressed protein
		Chr12	LOC_Os12g41570	25729712	25730584	expressed protein
		Chr12	LOC_Os12g41590	25738001	25741105	oxidoreductase, short chain dehydrogenase/reductase family domain containing protein, expressed
		Chr12	LOC_Os12g41600	25744009	25745623	OsSAUR57 - Auxin-responsive SAUR gene family member, expressed
		Chr12	LOC_Os12g41610	25750917	25751288	expressed protein
		Chr12	LOC_Os12g41620	25752101	25758238	WD domain, G-beta repeat domain containing protein, expressed
		Chr12	LOC_Os12g41630	25758556	25759610	OsFBX463 - F-box domain containing protein, expressed
		Chr12	LOC_Os12g41634	25763614	25763850	expressed protein
		Chr12	LOC_Os12g41640	25764900	25765722	expressed protein
		Chr12	LOC_Os12g41650	25768808	25773124	helix-loop-helix DNA-binding domain containing protein, expressed
		Chr12	LOC_Os12g41660	25780834	25782512	expressed protein
		Chr12	LOC_Os12g41670	25790709	25796385	expressed protein
		Chr12	LOC_Os12g41680	25800944	25806553	No apical meristem protein, putative, expressed
		Chr12	LOC_Os12g41690	25807626	25812631	membrane associated DUF588 domain containing protein, putative, expressed
		Chr12	LOC_Os12g41700	25815277	25818874	LSD1 zinc finger domain containing protein, expressed
		Chr12	LOC_Os12g41710	25820749	25824699	Protein kinase domain containing protein, expressed
		Chr12	LOC_Os12g41715	25828364	25832900	DEAD-box ATP-dependent RNA helicase, putative, expressed
		Chr12	LOC_Os12g41720	25838564	25840479	PLA IIIA/PLP7, putative, expressed
		Chr12	LOC_Os12g41730	25846192	25852257	retrotransposon protein, putative, unclassified, expressed
		Chr12	LOC_Os12g41740	25862018	25862884	retrotransposon protein, putative, unclassified
		Chr12	LOC_Os12g41750	25867093	25869905	transposon protein, putative, unclassified, expressed
		Chr12	LOC_Os12g41760	25873568	25875554	expressed protein
		Chr12	LOC_Os12g41770	25877950	25878380	expressed protein
		Chr12	LOC_Os12g41780	25882977	25885922	glycosyl transferase family 17 protein, putative, expressed
		Chr12	LOC_Os12g41790	25886211	25887243	DEFL3 - Defensin and Defensin-like DEFL family, expressed
44	qRTL1.22	Chr1	LOC_Os01g40180	22666117	22667013	expressed protein
		Chr1	LOC_Os01g40190	22675935	22678621	retrotransposon protein, putative, unclassified, expressed
45	qRTL1.26	Chr1	LOC_Os01g46430	26420263	26421981	glycosyl transferase, group 1 domain containing protein, expressed
		Chr1	LOC_Os01g46440	26423510	26423740	VQ domain containing protein, putative, expressed
		Chr1	LOC_Os01g46450	26428183	26429269	expressed protein
		Chr1	LOC_Os01g46460	26430053	26430584	hypothetical protein
		Chr1	LOC_Os01g46470	26431511	26434327	expressed protein
		Chr1	LOC_Os01g46490	26446825	26447025	hypothetical protein
46	qRTL2.24
47	qRTL2.26	Chr2	LOC_Os02g43170	26027785	26029493	B-box zinc finger family protein, putative, expressed
		Chr2	LOC_Os02g43180	26031508	26033900	OsGrx_C3 - glutaredoxin subgroup I, expressed
		Chr2	LOC_Os02g43194	26034320	26041422	aldehyde dehydrogenase, putative, expressed
		Chr2	LOC_Os02g43210	26042360	26043139	expressed protein
		Chr2	LOC_Os02g43220	26046025	26046681	polyamine oxidase, putative, expressed
		Chr2	LOC_Os02g43230	26047569	26048033	expressed protein
		Chr2	LOC_Os02g43250	26052820	26054216	receptor-like protein kinase precursor, putative, expressed
		Chr2	LOC_Os02g43260	26056918	26062077	retrotransposon protein, putative, unclassified, expressed
		Chr2	LOC_Os02g43270	26062519	26066952	retrotransposon protein, putative, unclassified, expressed
48	qRTL2.33	Chr2	LOC_Os02g54820	33569263	33574120	trehalose-6-phosphate synthase, putative, expressed
		Chr2	LOC_Os02g54830	33579496	33581267	RING-H2 finger protein, putative, expressed
		Chr2	LOC_Os02g54840	33583677	33584520	expressed protein
		Chr2	LOC_Os02g54850	33590618	33592419	hypothetical protein
		Chr2	LOC_Os02g54860	33595728	33599459	ankyrin repeat-rich protein, putative, expressed
		Chr2	LOC_Os02g54870	33604348	33606002	expressed protein
		Chr2	LOC_Os02g54880	33608034	33610418	cytochrome c oxidase subunit, putative, expressed
49	qRTL3.6	Chr3	LOC_Os03g11580	6006673	6011719	expressed protein
		Chr3	LOC_Os03g11590	6013137	6017199	integral membrane protein, putative, expressed
50	qRTL3.7	Chr3	LOC_Os03g13210	7128181	7130342	peroxidase precursor, putative, expressed
		Chr3	LOC_Os03g13220	7132565	7136038	expressed protein
		Chr3	LOC_Os03g13230	7136651	7138900	pentatricopeptide, putative, expressed
		Chr3	LOC_Os03g13240	7139072	7143520	peptide transporter, putative, expressed
		Chr3	LOC_Os03g13250	7147278	7151340	peptide transporter PTR2, putative, expressed
		Chr3	LOC_Os03g13260	7153382	7161370	retrotransposon protein, putative, unclassified, expressed
		Chr3	LOC_Os03g13274	7163371	7168865	peptide transporter PTR2, putative, expressed
		Chr3	LOC_Os03g13290	7170022	7171135	expressed protein
		Chr3	LOC_Os03g13300	7181080	7184168	glutamate decarboxylase, putative, expressed
		Chr3	LOC_Os03g13310	7184393	7185121	MYB family transcription factor, putative, expressed
		Chr3	LOC_Os03g13320	7187601	7194409	retrotransposon protein, putative, unclassified, expressed
		Chr3	LOC_Os03g13325	7195767	7196423	ompA/MotB, putative, expressed
		Chr3	LOC_Os03g13340	7198978	7200126	expressed protein
		Chr3	LOC_Os03g13350	7202338	7206835	retrotransposon protein, putative, unclassified, expressed
		Chr3	LOC_Os03g13360	7209414	7210040	expressed protein
51	qRTL3.9	Chr3	LOC_Os03g17710	9852711	9856043	splicing factor, arginine/serine-rich, putative, expressed
		Chr3	LOC_Os03g17720	9860450	9860872	expressed protein
		Chr3	LOC_Os03g17730	9863815	9868777	P-protein, putative, expressed
		Chr3	LOC_Os03g17740	9872205	9876595	transporter, putative, expressed
		Chr3	LOC_Os03g17750	9877003	9877391	expressed protein
		Chr3	LOC_Os03g17760	9878025	9880930	RNA recognition motif containing protein, putative, expressed
		Chr3	LOC_Os03g17770	9890412	9891425	expressed protein
52	qRTL3.10	Chr3	LOC_Os03g18120	10116219	10120924	proteins of unknown function domain containing protein, expressed
		Chr3	LOC_Os03g18130	10119873	10123462	asparagine synthetase, putative, expressed
53	qRTL4.10	Chr4	LOC_Os04g19140	10624933	10627883	expressed protein
		Chr4	LOC_Os04g19150	10634299	10634580	hypothetical protein
		Chr4	LOC_Os04g19160	10644754	10645623	hypothetical protein
		Chr4	LOC_Os04g19170	10649881	10651123	hypothetical protein
		Chr4	LOC_Os04g19180	10652942	10653859	transposon protein, putative, CACTA, En/Spm sub-class
		Chr4	LOC_Os04g19190	10655914	10657683	transposon protein, putative, CACTA, En/Spm sub-class, expressed
		Chr4	LOC_Os04g19200	10669514	10670999	retrotransposon protein, putative, unclassified, expressed
		Chr4	LOC_Os04g19210	10674336	10677025	retrotransposon, putative, centromere-specific, expressed
		Chr4	LOC_Os04g19220	10678482	10678821	retrotransposon, putative, centromere-specific, expressed
		Chr4	LOC_Os04g19230	10680436	10680687	hypothetical protein
		Chr4	LOC_Os04g19240	10683089	10686402	transposon protein, putative, CACTA, En/Spm sub-class
		Chr4	LOC_Os04g19250	10689226	10689729	hypothetical protein
		Chr4	LOC_Os04g19260	10700449	10704896	retrotransposon protein, putative, unclassified, expressed
		Chr4	LOC_Os04g19270	10714760	10721426	retrotransposon protein, putative, Ty3-gypsy subclass, expressed
54	qRTL8.4	Chr8	LOC_Os08g08040	4562428	4565405	LSM domain containing protein, expressed
		Chr8	LOC_Os08g08050	4566815	4569933	retrotransposon protein, putative, unclassified, expressed
		Chr8	LOC_Os08g08060	4571004	4580745	vacuolar protein sorting-associated protein 18, putative, expressed
		Chr8	LOC_Os08g08070	4581432	4583491	transporter family protein, putative, expressed
		Chr8	LOC_Os08g08080	4586478	4591239	BUD13, putative, expressed
		Chr8	LOC_Os08g08084	4591999	4592880	expressed protein
		Chr8	LOC_Os08g08090	4593671	4594175	wound induced protein, putative, expressed
		Chr8	LOC_Os08g08100	4595778	4597522	expressed protein
		Chr8	LOC_Os08g08110	4599737	4604714	diacylglycerol kinase, putative, expressed
		Chr8	LOC_Os08g08120	4610500	4612734	B-box zinc finger family protein, putative, expressed
		Chr8	LOC_Os08g08130	4617994	4620410	transposon protein, putative, Pong sub-class, expressed
		Chr8	LOC_Os08g08140	4631720	4638679	receptor-like kinase, putative, expressed
		Chr8	LOC_Os08g08150	4641466	4642181	expressed protein
		Chr8	LOC_Os08g08160	4644760	4648708	expressed protein
		Chr8	LOC_Os08g08170	4648899	4652390	transposon protein, putative, CACTA, En/Spm sub-class
		Chr8	LOC_Os08g08180	4657304	4660015	retrotransposon protein, putative, Ty3-gypsy subclass
		Chr8	LOC_Os08g08190	4672401	4675498	expressed protein
		Chr8	LOC_Os08g08200	4676286	4680501	mRNA cap guanine-N7 methyltransferase 1, putative, expressed
		Chr8	LOC_Os08g08205	4685258	4687194	expressed protein
		Chr8	LOC_Os08g08210	4691116	4696730	SET domain containing protein, expressed
		Chr8	LOC_Os08g08220	4700662	4708410	EDA16, putative, expressed
		Chr8	LOC_Os08g08230	4709212	4711727	kinesin-like protein, identical, putative, expressed
		Chr8	LOC_Os08g08240	4712554	4717881	transposon protein, putative, unclassified, expressed
		Chr8	LOC_Os08g08250	4718250	4719131	expressed protein
		Chr8	LOC_Os08g08260	4727768	4729060	expressed protein
		Chr8	LOC_Os08g08270	4744406	4744669	expressed protein
		Chr8	LOC_Os08g08300	4757373	4760467	transposon protein, putative, CACTA, En/Spm sub-class, expressed
		Chr8	LOC_Os08g08310	4761985	4768000	transposon protein, putative, CACTA, En/Spm sub-class, expressed
		Chr8	LOC_Os08g08320	4779112	4779498	expressed protein
		Chr8	LOC_Os08g08330	4780943	4781786	retrotransposon protein, putative, Ty3-gypsy subclass, expressed
		Chr8	LOC_Os08g08340	4790026	4791444	hypothetical protein
		Chr8	LOC_Os08g08350	4794164	4799199	retrotransposon protein, putative, Ty1-copia subclass, expressed
		Chr8	LOC_Os08g08360	4817896	4820787	expressed protein
		Chr8	LOC_Os08g08370	4823714	4829248	retrotransposon protein, putative, Ty1-copia subclass, expressed
		Chr8	LOC_Os08g08380	4832151	4832558	expressed protein
		Chr8	LOC_Os08g08390	4835359	4840505	retrotransposon protein, putative, unclassified, expressed
		Chr8	LOC_Os08g08400	4841181	4844512	retrotransposon protein, putative, unclassified, expressed
		Chr8	LOC_Os08g08410	4847270	4847995	retrotransposon protein, putative, Ty3-gypsy subclass, expressed
		Chr8	LOC_Os08g08420	4848761	4849722	expressed protein
		Chr8	LOC_Os08g08430	4853152	4854092	expressed protein
		Chr8	LOC_Os08g08440	4858042	4859104	expressed protein
55	qRTL8.19	Chr8	LOC_Os08g32085	19884332	19887863	expressed protein
		Chr8	LOC_Os08g32080	19884012	19888358	CPuORF27 - conserved peptide uORF-containing transcript, expressed
56	qRTL8.27	Chr8	LOC_Os08g43090	27237284	27241447	bZIP family transcription factor, putative, expressed
		Chr8	LOC_Os08g43100	27246974	27247228	hypothetical protein
		Chr8	LOC_Os08g43110	27255492	27260015	retrotransposon protein, putative, unclassified, expressed
		Chr8	LOC_Os08g43120	27268083	27277540	Plant PDR ABC transporter associated domain containing protein, expressed
		Chr8	LOC_Os08g43130	27277696	27290534	NAP1, putative, expressed
		Chr8	LOC_Os08g43140	27292449	27293040	expressed protein
		Chr8	LOC_Os08g43150	27295558	27296206	expressed protein
		Chr8	LOC_Os08g43160	27296218	27298176	TCP family transcription factor, putative, expressed
		Chr8	LOC_Os08g43170	27302233	27307731	hydroxymethylglutaryl-CoA synthase, putative, expressed
57	qRTL9.14	Chr9	LOC_Os09g25040	14959367	14962769	joka8, putative, expressed
		Chr9	LOC_Os09g25050	14971348	14975386	PPR repeat domain containing protein, putative, expressed
		Chr9	LOC_Os09g25060	14975932	14977713	WRKY76, expressed
58	qDWT1.21	Chr1	LOC_Os01g38640	21710697	21711107	expressed protein
		Chr1	LOC_Os01g38650	21713726	21714960	expressed protein
		Chr1	LOC_Os01g38660	21715723	21716605	expressed protein
		Chr1	LOC_Os01g38670	21719861	21722141	transporter family protein, putative, expressed
		Chr1	LOC_Os01g38680	21724008	21725863	transporter family protein, putative, expressed
		Chr1	LOC_Os01g38690	21730389	21733951	nucleic acid binding protein, putative, expressed
59	qDWT1.40	Chr1	LOC_Os01g69870	40371946	40372684	expressed protein
		Chr1	LOC_Os01g69890	40379245	40379472	expressed protein
		Chr1	LOC_Os01g69900	40385312	40389442	CBS domain-containing protein, putative, expressed
		Chr1	LOC_Os01g69904	40390390	40393123	expressed protein
		Chr1	LOC_Os01g69910	40397303	40403249	calmodulin-binding transcription activator, putative, expressed
		Chr1	LOC_Os01g69920	40403715	40409615	histidine kinase, putative, expressed
60	qDWT4.32	Chr4	LOC_Os04g54400	32365684	32369961	BTBN12 - Bric-a-Brac, Tramtrack, Broad Complex BTB domain with non-phototropic hypocotyl 3 NPH3 and coiled-coil domains, expressed
61	qDWT5.2	Chr5	LOC_Os05g04550	2113594	2117305	CAMK_KIN1/SNF1/Nim1_like.3 - CAMK includes calcium/calmodulin depedent protein kinases, expressed
		Chr5	LOC_Os05g04570	2129252	2132815	F-box family protein, putative, expressed
		Chr5	LOC_Os05g04584	2143789	2150279	transferase family protein, putative, expressed
		Chr5	LOC_Os05g04600	2165045	2166893	ABC transmembrane transporter domain containing protein, expressed
62	qDWT5.4	Chr5	LOC_Os05g08370	4565177	4571461	CESA1 - cellulose synthase, expressed
		Chr5	LOC_Os05g08380	4575214	4575792	myosin heavy chain-related, putative, expressed
		Chr5	LOC_Os05g08390	4578891	4579559	expressed protein
		Chr5	LOC_Os05g08400	4581331	4584038	zinc finger C-x8-C-x5-C-x3-H type family protein, expressed
		Chr5	LOC_Os05g08410	4585199	4588999	ATP10 protein, expressed
		Chr5	LOC_Os05g08414	4589148	4591674	expressed protein
		Chr5	LOC_Os05g08420	4593197	4594041	expressed protein
		Chr5	LOC_Os05g08430	4600979	4607413	boron transporter protein, putative, expressed
		Chr5	LOC_Os05g08440	4610870	4612756	OsFBX163 - F-box domain containing protein, expressed
		Chr5	LOC_Os05g08450	4613625	4615302	expressed protein
		Chr5	LOC_Os05g08460	4621561	4623045	OsFBX164 - F-box domain containing protein, expressed
		Chr5	LOC_Os05g08470	4625257	4625891	expressed protein
		Chr5	LOC_Os05g08480	4626220	4628310	cytokinin-O-glucosyltransferase 1, putative, expressed
		Chr5	LOC_Os05g08490	4635440	4636365	cytokinin-O-glucosyltransferase 1, putative, expressed
		Chr5	LOC_Os05g08500	4637133	4643188	transposon protein, putative, unclassified, expressed
		Chr5	LOC_Os05g08510	4644190	4645602	glucosyltransferase, putative
		Chr5	LOC_Os05g08530	4653226	4658218	phototropic-responsive NPH3 family protein, putative, expressed
		Chr5	LOC_Os05g08540	4660662	4662589	gibberellin 3-beta-dioxygenase 2-2, putative, expressed
		Chr5	LOC_Os05g08550	4663623	4664472	expressed protein
		Chr5	LOC_Os05g08554	4665264	4667919	expressed protein
		Chr5	LOC_Os05g08560	4669106	4672385	transposon protein, putative, unclassified, expressed
		Chr5	LOC_Os05g08570	4681460	4684084	OsIAA15 - Auxin-responsive Aux/IAA gene family member, expressed
		Chr5	LOC_Os05g08580	4699500	4700432	hypothetical protein
63	qDWT5.5	Chr5	LOC_Os05g10840	5996638	6000601	calmodulin-binding protein, putative, expressed
		Chr5	LOC_Os05g10850	6009720	6010231	expressed protein
		Chr5	LOC_Os05g10860	6015033	6017058	expressed protein
		Chr5	LOC_Os05g10870	6020204	6026217	retrotransposon protein, putative, unclassified, expressed
		Chr5	LOC_Os05g10880	6026673	6027300	retrotransposon protein, putative, unclassified
		Chr5	LOC_Os05g10890	6034198	6039237	retrotransposon protein, putative, unclassified, expressed
		Chr5	LOC_Os05g10900	6046098	6048505	plant protein of unknown function domain containing protein, expressed
		Chr5	LOC_Os05g10910	6050142	6050949	expressed protein
		Chr5	LOC_Os05g10920	6057365	6060278	plant protein of unknown function domain containing protein, expressed
		Chr5	LOC_Os05g10930	6086093	6087029	OsGrx_C15 - glutaredoxin subgroup III, expressed
		Chr5	LOC_Os05g10940	6090801	6094142	metal cation transporter, putative, expressed
		Chr5	LOC_Os05g10950	6114551	6115453	retrotransposon protein, putative, Ty3-gypsy subclass
		Chr5	LOC_Os05g10960	6115703	6120268	retrotransposon protein, putative, Ty3-gypsy subclass, expressed
		Chr5	LOC_Os05g10970	6123123	6128277	retrotransposon protein, putative, unclassified
		Chr5	LOC_Os05g10980	6133737	6136477	REX1 DNA Repair family protein, expressed
		Chr5	LOC_Os05g10990	6148837	6149457	expressed protein
		Chr5	LOC_Os05g11000	6153877	6154263	expressed protein
		Chr5	LOC_Os05g11005	6157753	6158446	expressed protein
		Chr5	LOC_Os05g11010	6164997	6166289	harpin-induced protein 1 domain containing protein, expressed
		Chr5	LOC_Os05g11030	6179745	6182575	retrotransposon protein, putative, unclassified, expressed
		Chr5	LOC_Os05g11040	6185041	6189692	retrotransposon protein, putative, unclassified, expressed
		Chr5	LOC_Os05g11060	6191144	6196093	galactosyltransferase family protein, putative, expressed
		Chr5	LOC_Os05g11064	6198378	6200860	expressed protein
		Chr5	LOC_Os05g11070	6206615	6208833	helix-loop-helix DNA-binding domain containing protein, expressed
		Chr5	LOC_Os05g11080	6221937	6230511	transposon protein, putative, CACTA, En/Spm sub-class, expressed
		Chr5	LOC_Os05g11090	6233819	6237913	thioredoxin, putative, expressed
		Chr5	LOC_Os05g11100	6240248	6240544	expressed protein
		Chr5	LOC_Os05g11110	6241016	6245332	retrotransposon protein, putative, unclassified, expressed
		Chr5	LOC_Os05g11120	6255252	6257922	prenylated rab acceptor, putative, expressed
		Chr5	LOC_Os05g11130	6267906	6273074	cytochrome P450, putative, expressed
		Chr5	LOC_Os05g11140	6272686	6282566	CK1_CaseinKinase_1a.5 - CK1 includes the casein kinase 1 kinases, expressed
		Chr5	LOC_Os05g11150	6284924	6285460	hypothetical protein
64	qDWT6.06	Chr6	LOC_Os06g02220	692754	695751	MTA/SAH nucleosidase, putative, expressed
		Chr6	LOC_Os06g02230	696034	698258	B3 DNA binding domain containing protein, expressed
		Chr6	LOC_Os06g02240	699044	702212	RNA recognition motif containing protein, putative, expressed
		Chr6	LOC_Os06g02250	716819	718014	MYB family transcription factor, putative, expressed
		Chr6	LOC_Os06g02260	724962	730613	callose synthase, putative, expressed
		Chr6	LOC_Os06g02270	750408	750845	expressed protein
		Chr6	LOC_Os06g02280	754703	755110	expressed protein
		Chr6	LOC_Os06g02290	756269	756925	retrotransposon protein, putative, unclassified, expressed
		Chr6	LOC_Os06g02304	758633	765183	retrotransposon protein, putative, unclassified, expressed
		Chr6	LOC_Os06g02320	776289	776690	expressed protein
		Chr6	LOC_Os06g02330	777222	779783	expressed protein
		Chr6	LOC_Os06g02340	779995	782325	OsFBX183 - F-box domain containing protein, expressed
		Chr6	LOC_Os06g02350	782721	783179	S-phase kinase-associated protein 1A, putative, expressed
65	qDWT6.13	Chr6	LOC_Os06g22450	13052769	13053171	expressed protein
		Chr6	LOC_Os06g22460	13055162	13058027	disease resistance protein RPM1, putative, expressed
		Chr6	LOC_Os06g22470	13061315	13062206	hypothetical protein
		Chr6	LOC_Os06g22480	13064018	13067084	retrotransposon protein, putative, Ty3-gypsy subclass, expressed
		Chr6	LOC_Os06g22490	13070021	13070935	sphingolipid C4-hydroxylase SUR2, putative, expressed
		Chr6	LOC_Os06g22500	13074537	13075387	retrotransposon protein, putative, unclassified, expressed
		Chr6	LOC_Os06g22510	13079438	13082871	transposon protein, putative, CACTA, En/Spm sub-class, expressed
		Chr6	LOC_Os06g22520	13083344	13090235	retrotransposon protein, putative, Ty3-gypsy subclass, expressed
		Chr6	LOC_Os06g22530	13094272	13095005	hypothetical protein
		Chr6	LOC_Os06g22540	13097662	13098133	expressed protein
66	qDWT6.20	Chr6	LOC_Os06g35870	20929240	20931162	lectin protein kinase family protein, putative, expressed
67	qDWT6.23	Chr6	LOC_Os06g40030	23812298	23815104	S-locus-like receptor protein kinase, putative, expressed
		Chr6	LOC_Os06g40040	23821372	23823339	protein of unknown function domain containing protein, expressed
		Chr6	LOC_Os06g40050	23823461	23826386	mitochondrial carrier protein, putative, expressed
		Chr6	LOC_Os06g40060	23843212	23847136	glycosyltransferase family protein, putative, expressed
		Chr6	LOC_Os06g40070	23847493	23851042	NADP-dependent oxidoreductase, putative, expressed
		Chr6	LOC_Os06g40080	23853714	23858061	heme oxygenase 1, putative, expressed
		Chr6	LOC_Os06g40090	23863461	23864522	VQ domain containing protein, putative, expressed
		Chr6	LOC_Os06g40110	23873478	23874725	RNA polymerase Rpc34 subunit family protein, expressed
		Chr6	LOC_Os06g40120	23875408	23879965	SPX domain containing protein, putative, expressed
		Chr6	LOC_Os06g40130	23883431	23883856	expressed protein
		Chr6	LOC_Os06g40140	23890741	23891334	expressed protein
		Chr6	LOC_Os06g40150	23898256	23899830	AP2 domain containing protein, expressed
		Chr6	LOC_Os06g40160	23900369	23904502	expressed protein
		Chr6	LOC_Os06g40170	23908918	23913797	phospholipase D, putative, expressed
		Chr6	LOC_Os06g40180	23921940	23924921	phospholipase D, putative, expressed
		Chr6	LOC_Os06g40190	23928702	23932372	phospholipase D, putative, expressed
		Chr6	LOC_Os06g40200	23935975	23942393	calcium-binding mitochondrial carrier CBG00135, putative, expressed
		Chr6	LOC_Os06g40210	23949819	23950694	expressed protein
		Chr6	LOC_Os06g40220	23956151	23958718	OsFBX199 - F-box domain containing protein, expressed
		Chr6	LOC_Os06g40230	23963768	23966175	expressed protein
		Chr6	LOC_Os06g40240	23967708	23976387	retrotransposon protein, putative, unclassified, expressed
		Chr6	LOC_Os06g40250	23977456	23980010	retrotransposon protein, putative, Ty3-gypsy subclass, expressed
		Chr6	LOC_Os06g40260	23980275	23984696	retrotransposon protein, putative, Ty3-gypsy subclass, expressed
		Chr6	LOC_Os06g40270	23985805	23990175	retrotransposon protein, putative, unclassified
		Chr6	LOC_Os06g40280	23990806	23993665	retrotransposon protein, putative, unclassified, expressed
		Chr6	LOC_Os06g40290	23994608	23995352	conserved hypothetical protein
		Chr6	LOC_Os06g40300	23995712	23996487	transposon protein, putative, unclassified
		Chr6	LOC_Os06g40310	23997651	23999639	transposon protein, putative, unclassified
		Chr6	LOC_Os06g40320	24001339	24003188	expressed protein
		Chr6	LOC_Os06g40330	24005099	24012308	MYB family transcription factor, putative, expressed
		Chr6	LOC_Os06g40360	24033673	24036841	OsFBL30 - F-box domain and LRR containing protein, expressed
		Chr6	LOC_Os06g40370	24038926	24044791	CAMK_KIN1/SNF1/Nim1_like.27 - CAMK includes calcium/calmodulin depedent protein kinases, expressed
68	qDWT6.24	Chr6	LOC_Os06g40460	24102949	24108381	expressed protein
		Chr6	LOC_Os06g40470	24110516	24113807	retrotransposon protein, putative, unclassified, expressed
		Chr6	LOC_Os06g40480	24114438	24120593	retrotransposon protein, putative, unclassified, expressed
		Chr6	LOC_Os06g40490	24127167	24130368	glycosyl hydrolases family 17, putative, expressed
		Chr6	LOC_Os06g40500	24139349	24142390	expressed protein
		Chr6	LOC_Os06g40510	24142814	24147311	CRAL/TRIO domain containing protein, expressed
		Chr6	LOC_Os06g40520	24150152	24154302	TNP1, putative, expressed
		Chr6	LOC_Os06g40530	24157235	24159711	transposon protein, putative, CACTA, En/Spm sub-class, expressed
		Chr6	LOC_Os06g40540	24165115	24167508	retrotransposon protein, putative, unclassified
		Chr6	LOC_Os06g40550	24175745	24181963	ABC-2 type transporter domain containing protein, expressed
		Chr6	LOC_Os06g40560	24182506	24186597	26S protease regulatory subunit S10B, putative, expressed
		Chr6	LOC_Os06g40570	24187249	24192151	GRAM and C2 domains containing protein, putative, expressed
		Chr6	LOC_Os06g40580	24194693	24195857	expressed protein
		Chr6	LOC_Os06g40590	24198169	24206081	expressed protein
		Chr6	LOC_Os06g40600	24206615	24212569	elongation factor, putative, expressed
		Chr6	LOC_Os06g40609	24215332	24217187	expressed protein
		Chr6	LOC_Os06g40620	24218361	24223349	SNF7 domain containing protein, putative, expressed
		Chr6	LOC_Os06g40630	24223752	24226794	SFT2, putative, expressed
		Chr6	LOC_Os06g40640	24227136	24229290	fructose-bisphospate aldolase isozyme, putative, expressed
69	qDWT11.2	Chr11	LOC_Os11g05360	2379139	2380413	RCLEA9 - Root cap and Late embryogenesis related family protein precursor, putative, expressed
		Chr11	LOC_Os11g05370	2382184	2383220	60S ribosomal protein L26-1, putative, expressed
		Chr11	LOC_Os11g05380	2390446	2392366	cytochrome P450, putative, expressed
70	qSRR1.7	Chr1	LOC_Os01g13490	7519617	7524433	expressed protein
		Chr1	LOC_Os01g13500	7528649	7530136	expressed protein
		Chr1	LOC_Os01g13510	7543671	7544510	expressed protein
		Chr1	LOC_Os01g13520	7547614	7551996	auxin response factor 1, putative, expressed
		Chr1	LOC_Os01g13530	7557172	7560626	ABIL2, putative, expressed
71	qSRR1.29	Chr1	LOC_Os01g51410	29560350	29567065	glycine dehydrogenase, putative, expressed
		Chr1	LOC_Os01g51420	29568547	29571484	calcineurin B, putative, expressed
72	qSRR1.36	Chr1	LOC_Os01g62460	36158218	36161536	ZOS1-16 - C2H2 zinc finger protein, expressed
		Chr1	LOC_Os01g62480	36165920	36168939	laccase precursor protein, putative, expressed
		Chr1	LOC_Os01g62490	36177289	36180127	laccase precursor protein, putative, expressed
		Chr1	LOC_Os01g62500	36182449	36187998	OsFtsH3 FtsH protease, homologue of AtFtsH3/10, expressed
		Chr1	LOC_Os01g62510	36188702	36191681	WRKY119, expressed
73	qSRR1.382	Chr1	LOC_Os01g65940	38283814	38286794	expressed protein
		Chr1	LOC_Os01g65950	38287883	38290987	thioesterase family protein, putative, expressed
		Chr1	LOC_Os01g65970	38291810	38292621	transcription factor HBP-1b, putative, expressed
		Chr1	LOC_Os01g65980	38297488	38297916	retrotransposon protein, putative, Ty3-gypsy subclass, expressed
		Chr1	LOC_Os01g65986	38299999	38305642	DUF803 domain containing, putative, expressed
		Chr1	LOC_Os01g65992	38305824	38306734	expressed protein
		Chr1	LOC_Os01g66000	38306156	38307729	NADH dehydrogenase I subunit N, putative, expressed
		Chr1	LOC_Os01g66010	38310583	38313631	amino acid transporter, putative, expressed
		Chr1	LOC_Os01g66020	38319060	38321000	protein kinase family protein, putative, expressed
		Chr1	LOC_Os01g66030	38320785	38324074	OsMADS2 - MADS-box family gene with MIKCc type-box, expressed
		Chr1	LOC_Os01g66040	38324530	38325583	receptor kinase, putative, expressed
		Chr1	LOC_Os01g66050	38329179	38332595	wound-responsive family protein, putative, expressed
		Chr1	LOC_Os01g66060	38336217	38337612	expressed protein
		Chr1	LOC_Os01g66070	38344410	38344937	PHD-finger domain containing protein, putative
		Chr1	LOC_Os01g66080	38346711	38349796	retrotransposon protein, putative, unclassified, expressed
		Chr1	LOC_Os01g66090	38352142	38358147	retrotransposon protein, putative, unclassified, expressed
		Chr1	LOC_Os01g66100	38382382	38385504	gibberellin 20 oxidase 2, putative, expressed
		Chr1	LOC_Os01g66110	38386267	38391780	methyltransferase, putative, expressed
		Chr1	LOC_Os01g66120	38398517	38401533	No apical meristem protein, putative, expressed
		Chr1	LOC_Os01g66130	38409201	38413065	armadillo/beta-catenin repeat family protein, putative, expressed
		Chr1	LOC_Os01g66140	38413166	38424621	plus-3 domain containing protein, putative, expressed
		Chr1	LOC_Os01g66150	38431286	38433670	expressed protein
		Chr1	LOC_Os01g66160	38435460	38437074	pentatricopeptide, putative, expressed
		Chr1	LOC_Os01g66170	38436842	38440460	SNARE associated Golgi protein, putative, expressed
		Chr1	LOC_Os01g66180	38443627	38446431	cytochrome c, putative, expressed
		Chr1	LOC_Os01g66190	38447688	38450486	expressed protein
		Chr1	LOC_Os01g66200	38454786	38460564	expressed protein
		Chr1	LOC_Os01g66210	38464169	38465598	retrotransposon protein, putative, Ty3-gypsy subclass
		Chr1	LOC_Os01g66230	38469633	38475218	csAtPR5, putative, expressed
		Chr1	LOC_Os01g66240	38475617	38480790	mitochondrion protein, putative, expressed
		Chr1	LOC_Os01g66250	38481235	38484007	S-locus-like receptor protein kinase, putative, expressed
		Chr1	LOC_Os01g66260	38484468	38485604	expressed protein
		Chr1	LOC_Os01g66270	38489525	38490169	AP2 domain containing protein, expressed
		Chr1	LOC_Os01g66280	38491271	38494134	transcriptional regulator, putative, expressed
		Chr1	LOC_Os01g66290	38500880	38505127	OsMADS21 - MADS-box family gene with MIKCc type-box, expressed
		Chr1	LOC_Os01g66300	38509123	38513616	KH domain containing protein, putative, expressed
		Chr1	LOC_Os01g66310	38516417	38516837	expressed protein
		Chr1	LOC_Os01g66320	38517502	38520259	expressed protein
		Chr1	LOC_Os01g66330	38520632	38526409	ATP-dependent Clp protease ATP-binding subunit clpX, putative, expressed
		Chr1	LOC_Os01g66340	38527961	38528185	expressed protein
		Chr1	LOC_Os01g66350	38534823	38540370	DUF647 domain containing protein, putative, expressed
		Chr1	LOC_Os01g66360	38541818	38546204	2-C-methyl-D-erythritol 4-phosphate cytidylyltransferase, putative, expressed
		Chr1	LOC_Os01g66379	38545579	38558381	expressed protein
		Chr1	LOC_Os01g66400	38559137	38559669	expressed protein
		Chr1	LOC_Os01g66410	38560561	38561924	expressed protein
		Chr1	LOC_Os01g66420	38566147	38570861	PHD finger protein, putative, expressed
		Chr1	LOC_Os01g66440	38574115	38580107	expressed protein
		Chr1	LOC_Os01g66450	38582407	38585317	retrotransposon protein, putative, unclassified, expressed
		Chr1	LOC_Os01g66460	38585647	38588740	retrotransposon protein, putative, Ty3-gypsy subclass, expressed
		Chr1	LOC_Os01g66470	38588927	38591752	retrotransposon protein, putative, Ty3-gypsy subclass, expressed
		Chr1	LOC_Os01g66480	38594450	38594743	expressed protein
		Chr1	LOC_Os01g66490	38611435	38614057	no apical meristem protein, putative, expressed
74	qSRR1.386	Chr1	LOC_Os01g66530	38637331	38638234	ARGOS, putative, expressed
		Chr1	LOC_Os01g66544	38642444	38645708	expressed protein
		Chr1	LOC_Os01g66560	38650518	38654728	signal recognition particle 72 kDa protein, putative, expressed
		Chr1	LOC_Os01g66570	38655236	38656447	ZOS1-19 - C2H2 zinc finger protein, expressed
		Chr1	LOC_Os01g66580	38659234	38661310	RNA polymerase III RPC4 domain containing protein, expressed
		Chr1	LOC_Os01g66590	38676217	38679707	DUF260 domain containing protein, putative, expressed
		Chr1	LOC_Os01g66600	38684423	38688097	rhodanese-like, putative, expressed
		Chr1	LOC_Os01g66610	38688210	38692621	serine/threonine-protein kinase receptor precursor, putative, expressed
		Chr1	LOC_Os01g66620	38695731	38696135	glucosyltransferase, putative, expressed
		Chr1	LOC_Os01g66630	38699042	38701558	S-domain receptor-like protein kinase, putative, expressed
		Chr1	LOC_Os01g66640	38704701	38707473	S-domain receptor-like protein kinase, putative, expressed
		Chr1	LOC_Os01g66650	38712011	38716756	expressed protein
		Chr1	LOC_Os01g66660	38718491	38719379	expressed protein
		Chr1	LOC_Os01g66670	38723347	38724165	expressed protein
		Chr1	LOC_Os01g66680	38729814	38735024	S-domain receptor-like protein kinase, putative, expressed
		Chr1	LOC_Os01g66690	38736544	38739752	ZIP4/SPO22, putative, expressed
		Chr1	LOC_Os01g66700	38740059	38745918	beta-hexosaminidase precursor, putative, expressed
		Chr1	LOC_Os01g66710	38749035	38750768	polygalacturonase, putative, expressed
		Chr1	LOC_Os01g66720	38752611	38754970	NADP-dependent oxidoreductase, putative, expressed
		Chr1	LOC_Os01g66730	38755058	38759513	exosome complex exonuclease RRP40, putative, expressed
		Chr1	LOC_Os01g66740	38759757	38762947	inactive receptor kinase At1g27190 precursor, putative, expressed
		Chr1	LOC_Os01g66750	38767193	38768280	retrotransposon protein, putative, unclassified, expressed
75	qSRR2.28	Chr2	LOC_Os02g46473	28318731	28319308	expressed protein
		Chr2	LOC_Os02g46480	28332931	28335404	expressed protein
		Chr2	LOC_Os02g46490	28345982	28350933	protein phosphatase 2C, putative, expressed
		Chr2	LOC_Os02g46500	28352052	28353541	U-box, putative, expressed
		Chr2	LOC_Os02g46510	28355531	28360589	adaptor complexes medium subunit family domain containing protein, expressed
		Chr2	LOC_Os02g46520	28362823	28366935	hydrolase, putative, expressed
		Chr2	LOC_Os02g46530	28368598	28369104	expressed protein
76	qSRR2.31	Chr2	LOC_Os02g50810	31038501	31040540	expressed protein
77	qSRR2.33	Chr2	LOC_Os02g54820	33569263	33574120	trehalose-6-phosphate synthase, putative, expressed
		Chr2	LOC_Os02g54830	33579496	33581267	RING-H2 finger protein, putative, expressed
		Chr2	LOC_Os02g54840	33583677	33584520	expressed protein
		Chr2	LOC_Os02g54850	33590618	33592419	hypothetical protein
		Chr2	LOC_Os02g54860	33595728	33599459	ankyrin repeat-rich protein, putative, expressed
		Chr2	LOC_Os02g54870	33604348	33606002	expressed protein
		Chr2	LOC_Os02g54880	33608034	33610418	cytochrome c oxidase subunit, putative, expressed
78	qSRR2.34	Chr2	LOC_Os02g56580	34660098	34660919	P21-Rho-binding domain containing protein, putative, expressed
		Chr2	LOC_Os02g56590	34667516	34669923	expressed protein
		Chr2	LOC_Os02g56600	34672992	34676421	no apical meristem protein, putative, expressed
		Chr2	LOC_Os02g56610	34687624	34689723	DUF640 domain containing protein, putative, expressed
		Chr2	LOC_Os02g56620	34697034	34699714	hypothetical protein
		Chr2	LOC_Os02g56630	34720866	34723359	OsWAK24 - OsWAK receptor-like protein kinase, expressed
		Chr2	LOC_Os02g56640	34726609	34730046	retrotransposon protein, putative, unclassified, expressed
		Chr2	LOC_Os02g56650	34730744	34732522	retrotransposon protein, putative, unclassified, expressed
		Chr2	LOC_Os02g56660	34733143	34736561	retrotransposon protein, putative, unclassified, expressed
		Chr2	LOC_Os02g56670	34739813	34741134	hypothetical protein
		Chr2	LOC_Os02g56680	34742494	34744282	dehydrogenase, putative, expressed
		Chr2	LOC_Os02g56690	34757658	34759138	dihydroflavonol-4-reductase, putative, expressed
		Chr2	LOC_Os02g56700	34764169	34766643	dehydrogenase, putative, expressed
		Chr2	LOC_Os02g56710	34767452	34767860	hypothetical protein
		Chr2	LOC_Os02g56720	34769644	34771189	cinnamoyl CoA reductase, putative, expressed
		Chr2	LOC_Os02g56730	34775216	34778445	retrotransposon protein, putative, unclassified
		Chr2	LOC_Os02g56740	34784156	34793387	translation initiation factor eIF-2B subunit epsilon, putative, expressed
		Chr2	LOC_Os02g56750	34794245	34796638	OsFBX65 - F-box domain containing protein, expressed
		Chr2	LOC_Os02g56760	34798281	34801473	OsFBX66 - F-box domain containing protein, expressed
		Chr2	LOC_Os02g56770	34802084	34802528	OsFBX67 - F-box domain containing protein, expressed
		Chr2	LOC_Os02g56780	34802959	34806659	transposon protein, putative, CACTA, En/Spm sub-class, expressed
		Chr2	LOC_Os02g56790	34809438	34812742	transposon protein, putative, CACTA, En/Spm sub-class, expressed
		Chr2	LOC_Os02g56800	34813592	34814690	F-box protein PP2-B2, putative, expressed
		Chr2	LOC_Os02g56810	34817759	34819769	OsFBX68 - F-box domain containing protein, expressed
		Chr2	LOC_Os02g56820	34821347	34825986	OsFBX69 - F-box domain containing protein, expressed
		Chr2	LOC_Os02g56830	34828492	34831322	transposon protein, putative, CACTA, En/Spm sub-class, expressed
		Chr2	LOC_Os02g56840	34833867	34836156	OsFBX70 - F-box domain containing protein, expressed
		Chr2	LOC_Os02g56850	34837739	34843944	glutathione reductase, putative, expressed
		Chr2	LOC_Os02g56860	34853787	34855812	3-ketoacyl-CoA synthase, putative, expressed
		Chr2	LOC_Os02g56870	34861776	34862140	DEFL38 - Defensin and Defensin-like DEFL family, expressed
		Chr2	LOC_Os02g56880	34862547	34872882	transcriptional corepressor LEUNIG, putative, expressed
		Chr2	LOC_Os02g56890	34877599	34877844	CXXXC10 - Cysteine-rich protein with paired CXXXC motifs precursor, putative, expressed
		Chr2	LOC_Os02g56900	34879480	34881094	thioredoxin family protein, putative, expressed
		Chr2	LOC_Os02g56910	34882827	34888422	lecithine cholesterol acyltransferase, putative, expressed
		Chr2	LOC_Os02g56920	34889555	34893873	WAX2, putative, expressed
		Chr2	LOC_Os02g56930	34900405	34901380	expressed protein
		Chr2	LOC_Os02g56940	34901628	34903903	expressed protein
		Chr2	LOC_Os02g56950	34905434	34910822	expressed protein
		Chr2	LOC_Os02g56960	34911030	34913524	ribosomal protein, putative, expressed
		Chr2	LOC_Os02g56970	34913714	34915486	uncharacterized protein yqjG, putative, expressed
		Chr2	LOC_Os02g56980	34915791	34917986	cytidylyltransferase domain containing protein, expressed
		Chr2	LOC_Os02g56990	34918111	34920148	ribosomal protein L37, putative, expressed
		Chr2	LOC_Os02g57000	34920542	34921736	C2 domain containing protein, putative, expressed
		Chr2	LOC_Os02g57010	34922501	34924811	RNA recognition motif containing protein, putative, expressed
		Chr2	LOC_Os02g57020	34925371	34926272	YCF37, putative, expressed
		Chr2	LOC_Os02g57030	34926636	34929389	expressed protein
		Chr2	LOC_Os02g57040	34930270	34934184	dehydrogenase, putative, expressed
		Chr2	LOC_Os02g57050	34934531	34936977	diphthamide biosynthesis protein, putative, expressed
		Chr2	LOC_Os02g57060	34938108	34941616	OsCttP2 - Putative C-terminal processing peptidase homologue, expressed
		Chr2	LOC_Os02g57070	34941053	34944082	3-5 exoribonuclease CSL4, putative, expressed
		Chr2	LOC_Os02g57080	34944973	34952003	serine/threonine-protein kinase, putative, expressed
		Chr2	LOC_Os02g57090	34958012	34961608	anthranilate phosphoribosyltransferase, putative, expressed
		Chr2	LOC_Os02g57100	34963624	34966602	expressed protein
		Chr2	LOC_Os02g57110	34967597	34969266	GDSL-like lipase/acylhydrolase, putative, expressed
		Chr2	LOC_Os02g57120	34981044	34989879	HEAT repeat family protein, putative, expressed
		Chr2	LOC_Os02g57140	34991200	34996641	expressed protein
		Chr2	LOC_Os02g57150	35002742	35004795	tubulin-specific chaperone A, putative, expressed
		Chr2	LOC_Os02g57160	35004914	35009538	ELMO/CED-12 family protein, putative, expressed
		Chr2	LOC_Os02g57170	35011392	35013385	expressed protein
		Chr2	LOC_Os02g57180	35013566	35017652	NADH dehydrogenase 1 alpha subcomplex subunit 9,mitochondrial precursor, putative, expressed
		Chr2	LOC_Os02g57190	35028569	35040470	Myosin head domain containing protein, expressed
		Chr2	LOC_Os02g57200	35041073	35046441	expressed protein
		Chr2	LOC_Os02g57210	35052914	35054343	expressed protein
		Chr2	LOC_Os02g57220	35056930	35062529	WD domain, G-beta repeat domain containing protein, expressed
		Chr2	LOC_Os02g57230	35063764	35066903	retrotransposon protein, putative, unclassified, expressed
		Chr2	LOC_Os02g57240	35067976	35072613	oxidoreductase, aldo/keto reductase family protein, putative, expressed
		Chr2	LOC_Os02g57250	35073371	35075801	OsIAA10 - Auxin-responsive Aux/IAA gene family member, expressed
		Chr2	LOC_Os02g57260	35080879	35085201	3-ketoacyl-CoA thiolase, peroxisomal precursor, putative, expressed
79	qSRR3.8	Chr3	LOC_Os03g15220	8327284	8328581	DUF292 domain containing protein, expressed
		Chr3	LOC_Os03g15230	8329114	8331769	DUF292 domain containing protein, expressed
		Chr3	LOC_Os03g15240	8337593	8339497	expressed protein
		Chr3	LOC_Os03g15250	8339941	8344641	lectin-like receptor kinase, putative, expressed
		Chr3	LOC_Os03g15260	8346452	8348188	expressed protein
		Chr3	LOC_Os03g15270	8352021	8353723	gibberellin receptor GID1L2, putative, expressed
80	qSRR3.9	Chr3	LOC_Os03g17710	9852711	9856043	splicing factor, arginine/serine-rich, putative, expressed
		Chr3	LOC_Os03g17710	9852712	9856043	splicing factor, arginine/serine-rich, putative, expressed
		Chr3	LOC_Os03g17720	9860450	9860872	expressed protein
		Chr3	LOC_Os03g17730	9863815	9868777	P-protein, putative, expressed
		Chr3	LOC_Os03g17740	9872205	9876595	transporter, putative, expressed
		Chr3	LOC_Os03g17750	9877003	9877391	expressed protein
		Chr3	LOC_Os03g17760	9878025	9880930	RNA recognition motif containing protein, putative, expressed
		Chr3	LOC_Os03g17770	9890412	9891425	expressed protein
81	qSRR3.10	Chr3	LOC_Os03g18120	10116219	10120924	proteins of unknown function domain containing protein, expressed
		Chr3	LOC_Os03g18130	10119873	10123462	asparagine synthetase, putative, expressed
82	qSRR3.11	Chr3	LOC_Os03g20910	11845060	11849005	the intervals
83	qSRR4.10	Chr4	LOC_Os04g19140	10624933	10627883	expressed protein
		Chr4	LOC_Os04g19150	10634299	10634580	hypothetical protein
		Chr4	LOC_Os04g19160	10644754	10645623	hypothetical protein
		Chr4	LOC_Os04g19170	10649881	10651123	hypothetical protein
		Chr4	LOC_Os04g19180	10652942	10653859	transposon protein, putative, CACTA, En/Spm sub-class
		Chr4	LOC_Os04g19190	10655914	10657683	transposon protein, putative, CACTA, En/Spm sub-class, expressed
		Chr4	LOC_Os04g19200	10669514	10670999	retrotransposon protein, putative, unclassified, expressed
		Chr4	LOC_Os04g19210	10674336	10677025	retrotransposon, putative, centromere-specific, expressed
		Chr4	LOC_Os04g19220	10678482	10678821	retrotransposon, putative, centromere-specific, expressed
		Chr4	LOC_Os04g19230	10680436	10680687	hypothetical protein
		Chr4	LOC_Os04g19240	10683089	10686402	transposon protein, putative, CACTA, En/Spm sub-class
		Chr4	LOC_Os04g19250	10689226	10689729	hypothetical protein
		Chr4	LOC_Os04g19260	10700449	10704896	retrotransposon protein, putative, unclassified, expressed
		Chr4	LOC_Os04g19270	10704567	10706827	expressed protein
84	qSRR8.19	Chr8	LOC_Os08g32085	19884332	19887863	expressed protein
		Chr8	LOC_Os08g32080	19884012	19888358	CPuORF27 - conserved peptide uORF-containing transcript, expressed
85	qSRR8.26	Chr8	LOC_Os08g42320	26713274	26716439	expressed protein
		Chr8	LOC_Os08g42330	26719697	26720050	expressed protein
		Chr8	LOC_Os08g42340	26722616	26723107	expressed protein
		Chr8	LOC_Os08g42350	26725898	26728795	nodulin MtN3 family protein, putative, expressed
		Chr8	LOC_Os08g42360	26740932	26742478	hypothetical protein
