# Supplementary material for: Molecular Dissection of Seedling Salinity Tolerance in Rice (Oryza sativa L.) Using a High-Density GBS-Based SNP Linkage Map
Source: Rice (N Y). 2016 Oct 1;9:52. doi: 10.1186/s12284-016-0125-2 (PMC5045836; doi:10.1186/s12284-016-0125-2)
Supplement: Additional file 3: Table S2. — Comparison of 38 SNP calls by GBS and resequencing data. (XLSX 12 kb) [file 12284_2016_125_MOESM3_ESM.xlsx]

## Sheet: Sheet1
Supplementary Table S2. Comparison of 38 SNP calls by GBS and resequencing data
Chr.	SNP	Reference Seq.	GBS_SNP call				re-sequenced_SNP call
	Coordinate (bp)	Nipponbare	Bengal	RIL108 (T)	RIL192 (S)		Bengal	Pokkali
1	2803270	C	A	C	A		A	C
1	2815901	G	A	G	A		A	G
1	2818023	A	C	A	C		C	A
1	2818449	A	C	A	C		C	A
1	20242882	A	G	A	G		G	A
1	23551887	T	T	C	T		T	C
1	41318979	-	G	A	G		G	A
1	8656025	G	G	T	G		G	T
1	8901503	A	A	G	A		A	G
1	11529325	G	G	G	T		G	T
1	11581799	T	T	C	N		T	C
1	38611845	A	A	A	G		A	G
1	38636497	T	T	T	C		T	C
1	38768787	G	G	A	A		G	A
1	38794029	C	C	T	T		C	T
1	39047133	C	C	T	N		C	T
4	12276210	G	A	G	A		A	G
4	14183398	A	T	A	T		T	A
4	18201322	G	T	A	T		T	A
4	20625405	C	T	T	N		T	G
4	33074444	A	A	A	A		A	T
5	1195956	C	G	A	G		G	A
5	1454837	T	T	C	T		T	C
5	4565557	T	T	A	A		T	A
5	4699921	A	A	G	G		A	G
6	5269698	T	G	T	G		G	T
6	5533752	T	T	T	T		T	G
6	21253244	T	T	C	T		T	C
6	21256132	C	C	T	C		C	T
9	8608506	G	G	G	G		G	A
9	9070610	G	G	G	G		G	A
10	5164804	G	A	G	A		G	hetero (A/G)
10	5645587	C	T	C	N		T	C
10	7443745	T	C	T	C		C	T
10	15875631	C	T	A	A		T	A
10	22433572	A	A	G	G		A	G
11	2304268	C	C	G	G		C	G
11	19945249	A	A	A	C		A	C
T, tolerant RIL; S, susceptible RIL.
